# Supplementary material for: TimeMeter assesses temporal gene expression similarity and identifies differentially progressing genes
Source: Nucleic Acids Res. 2020 Mar 3;48(9):e51. doi: 10.1093/nar/gkaa142 (PMC7229845; doi:10.1093/nar/gkaa142)
Supplement: gkaa142_Supplemental_Files [file gkaa142_supplemental_files.zip]

Archive with 14 entries (14 files):
- List_of_Supplementary_Data.docx
- Supplementary_Fig.S1.timeShift.pdf
- Supplementary_Fig.S2.DIfferentSpeed.pdf
- Supplementary_Fig.S3.P_value_DifferentSpeed.pdf
- Supplementary_Fig.S4.Axolotl_vs_Frog_PAS_5.pdf
- Supplementary_Fig.S5.All_Enriched_GO_and_driving_genes.pdf
- Supplementary_Fig.S6.Compare_in_Utero.pdf
- Supplementary_Fig.S7.density_PAS_before_and_after_adjust.pdf
- Supplementary_Fig.S8.TimeMeter_Use_Conditions.pdf
- Supplementary_Table_S1.xlsx
- Supplementary_Table_S2.xlsx
- Supplementary_Table_S3.xlsx
- Supplementary_Table_S4.xlsx
- Supplementary_Table_S5.xlsx
