# Supplementary material for: TimeMeter assesses temporal gene expression similarity and identifies differentially progressing genes
Source: Nucleic Acids Res. 2020 Mar 3;48(9):e51. doi: 10.1093/nar/gkaa142 (PMC7229845; doi:10.1093/nar/gkaa142)
Supplement: gkaa142_Supplemental_Files [file gkaa142_supplemental_files.zip › Supplementary_Table_S1.xlsx]

## Sheet: Sheet1
Gene	Xenbase.ID	percentageAlignmentQuery	percentageAlignmentReference	Rho	Likelihood of alignment arising by chance (p-value)	PAS
RNF14	Xetro.C01340	0.913044	0.862609	0.97	1.41512e-11	-0.980838
UBE2Q2	Xetro.G00988	0.652174	0.96	0.95	1.06321e-18	5.64023
ASS1	Xetro.H00154	0.956522	0.94913	0.93	2.52535e-19	2.64391
ZC3H10	Xetro.B01318	1	0.572609	0.97	1.76342e-06	-3.88699
PISD	Xetro.A00885	1	0.656087	0.95	5.74148e-12	-2.86858
NUP98	Xetro.B02310	0.782609	0.891304	0.94	4.26421e-09	-0.519113
OVCH1	Xetro.K01495	1	0.985217	0.91	1.01079e-12	1.54178
ITGA8	Xetro.F01514	0.913044	0.641304	0.92	1.94496e-16	-3.24507
ITGA4	Xetro.I00405	0.826087	0.507391	0.93	1.02547e-15	-4.71998
FBXL17	Xetro.A00474	1	0.54	0.93	8.18864e-09	-5.85507
GRP	Xetro.A00305	1	0.590435	0.91	6.95294e-23	-0.520717
ZFP161	Xetro.F00611	1	0.902174	0.95	1.34491e-25	0.8695
ZNF703	Xetro.C00525	0.956522	0.590435	0.98	2.66294e-14	-2.48092
ITGAL	Xetro.I01641	1	0.927391	0.91	2.44467e-14	8.1504
FAM134B	Xetro.F00944	0.521739	1	0.95	1.01793e-17	-0.0693052
TRERF1	Xetro.D02211	0.565217	0.815652	0.91	1.85781e-19	3.45737
SMAD6	Xetro.C00766	0.913044	0.555652	0.93	6.4386e-10	-4.61335
SMAD7	Xetro.A00087	1	0.508261	0.97	7.08289e-05	-3.13727
SMAD2	Xetro.C00571	1	0.93087	0.95	5.20366e-15	1.83087
MUS81	Xetro.D01091	0.521739	1	0.92	4.23818e-21	-2.69152
PLRG1	Xetro.A02869	0.956522	0.51087	0.98	1.68833e-16	-2.89023
COX4I1	Xetro.D00822	0.826087	0.942174	0.96	1.43676e-11	0.428221
BFAR	Xetro.I01130	1	0.525217	0.97	3.58065e-08	-4.60041
EDA	Xetro.H00534	1	0.503478	0.98	2.86988e-05	-4.3656
CCDC112	Xetro.A00578	0.782609	1	0.97	5.62309e-19	0.199383
CCDC113	Xetro.D02110	0.782609	0.923478	0.98	1.43285e-35	2.54595
MGRN1	Xetro.K02568	0.652174	0.826087	0.97	3.58521e-18	2.55402
SPHK2	Xetro.G01754	0.782609	0.891304	0.98	9.07158e-19	0.762325
CPEB1	Xetro.G01055	0.782609	0.981739	0.98	3.35463e-18	1.11624
BEGAIN	Xetro.H01495	0.652174	0.826087	0.96	6.89829e-29	3.58724
ABAT	Xetro.I01090	0.956522	0.854783	0.94	1.05811e-16	-1.49166
FRG1	Xetro.A03000	0.652174	0.985652	0.95	4.027e-16	0.581908
SARDH	Xetro.K02367	0.956522	0.555652	0.98	1.23871e-18	-2.59388
ATG4A	Xetro.H00609	0.913044	0.942174	0.95	9.89209e-13	-1.5761
PHOX2B	Xetro.A03094	0.869565	0.576087	0.93	2.684e-09	-3.59583
C20ORF152	Xetro.F01737	0.869565	0.94913	0.95	2.28305e-22	2.82891
CFH	Xetro.D01275	0.869565	0.590435	0.93	3.2961e-24	-4.90306
PNP	Xetro.A01435	0.913044	0.971304	0.91	2.91366e-06	0.579
CFB	Xetro.H01393	0.869565	0.555652	0.97	1.71945e-28	-3.00819
SIX3	Xetro.E01507	0.782609	0.923478	0.96	2.64819e-13	-0.169944
CNPY2	Xetro.B01305	0.782609	0.992609	0.97	1.06187e-22	2.32494
ADNP	Xetro.J00392	0.73913	1	0.94	7.24612e-09	-4.55639
MIB2	Xetro.G01469	0.782609	1	0.94	1.26224e-16	-0.70643
TMC7	Xetro.I01202	1	0.557826	0.97	5.31415e-06	-3.49599
TMEM14C	Xetro.F00802	1	0.63	0.96	7.15503e-12	-1.63238
RSPH3	Xetro.E00859	0.652174	0.946087	0.92	1.85605e-15	0.395003
RSPH1	Xetro.B02499	0.565217	1	0.96	9.42614e-28	-1.55703
C15ORF17	Xetro.G01023	0.652174	1	0.93	9.72867e-09	-1.23856
API5	Xetro.D00136	0.826087	0.557826	0.98	1.06504e-09	-3.9245
RTKN2	Xetro.G00325	1	0.515652	0.96	3.13254e-13	-4.15864
SECISBP2L	Xetro.C00588	1	0.531304	0.93	3.54532e-08	-2.36604
MYBL2	Xetro.J00287	0.782609	0.978261	0.95	8.13103e-12	4.41795
TIPIN	Xetro.C00773	0.782609	0.985652	0.97	9.47805e-14	-1.41713
ATG5	Xetro.E00633	0.826087	0.516957	0.98	1.92697e-21	-4.77006
CDC5L	Xetro.K05156	0.956522	0.873043	0.95	1.62762e-24	0.0925233
RAC2	Xetro.D01628	1	0.648696	0.95	7.31544e-14	1.96591
CPLX1	Xetro.A01891	1	0.898696	0.95	6.82978e-19	-0.68047
AP2A2	Xetro.D00970	0.869565	0.545652	0.97	4.51916e-11	-3.59491
NSUN5	Xetro.B00892	0.782609	0.974783	0.98	7.01876e-13	2.66008
NSUN4	Xetro.D01914	0.652174	1	0.95	1.46244e-19	-4.68629
NSUN7	Xetro.A03098	1	0.524348	0.98	3.02781e-14	-0.154406
PTCH2	Xetro.D01933	1	0.572174	0.99	3.89682e-15	-2.94822
TIMM44	Xetro.A02432	0.782609	0.98913	0.94	1.15917e-13	-1.58872
TUFM	Xetro.K04510	0.521739	1	0.93	4.55469e-08	-2.39538
FAM108B1	Xetro.A01670	0.565217	0.923478	0.99	3.63505e-09	6.57884
CDR2L	Xetro.J00158	0.695652	0.953044	0.93	2.35809e-13	1.35847
PSMA6	Xetro.H01711	0.913044	0.523913	0.99	2.11532e-15	-3.39601
S100PBP	Xetro.B00263	0.652174	0.98913	0.95	2.79646e-06	-1.70122
CPPED1	Xetro.I01141	0.782609	0.923478	0.98	3.33005e-25	6.33541
UPK1B	Xetro.B02518	0.782609	0.85913	0.98	9.06427e-17	1.87758
BRDT	Xetro.D01207	1	0.891304	0.98	1.26704e-11	1.19335
CDX2	Xetro.B01816	1	0.992609	0.95	1.57533e-12	-0.843208
CLCN2	Xetro.E00180	1	0.753478	0.92	3.23827e-20	-1.0334
CLCN6	Xetro.G01409	1	0.586956	0.99	2.40215e-09	-2.30529
BRD7	Xetro.D00628	0.782609	0.98913	0.95	5.89078e-23	-0.0806973
GALR2	Xetro.J00118	1	0.665217	0.94	2.40124e-17	-0.214557
GALR1	Xetro.K01197	0.608696	1	0.94	1.80397e-06	0.290958
UTRN	Xetro.E01138	0.782609	0.97087	0.97	2.88988e-26	0.858692
MRPL22	Xetro.C01133	0.782609	0.94913	0.93	5.01066e-25	-2.31697
NDRG2	Xetro.A01064	1	0.596957	0.94	1.55312e-13	-1.34796
ZSCAN2	Xetro.K02648	0.565217	0.97087	0.96	7.45321e-21	1.64233
DNAJB13	Xetro.B02322	0.73913	1	0.98	8.39846e-23	1.58169
RAPH1	Xetro.I00550	1	0.561739	0.94	3.08631e-18	-2.06313
RNF138	Xetro.F00520	1	0.956087	0.99	1.10378e-16	0.938574
TSHZ2	Xetro.J00937	0.73913	1	0.93	2.33033e-14	0.609705
TSHZ3	Xetro.D00664	0.869565	0.538696	0.96	3.5758e-24	-2.90421
COL4A6	Xetro.H00630	1	0.797391	0.98	9.77801e-29	0.285153
ZP3	Xetro.K05339	1	0.796522	0.96	2.38355e-17	1.63061
MYO1D	Xetro.J00491	0.565217	0.97087	0.96	3.69612e-19	3.48063
CHST1	Xetro.D00201	1	0.797391	0.94	1.20332e-20	-1.62419
HOXA10	Xetro.F01331	1	0.786956	0.97	3.89635e-29	-0.75381
ZNF329	Xetro.H02056	1	0.685217	0.94	9.92666e-15	0.204357
LGALS1	Xetro.D01616	0.695652	1	0.96	2.25165e-18	1.20802
LGALS4	Xetro.H01370	0.826087	0.916522	0.98	2.20844e-21	0.563862
TDG	Xetro.C01555	0.565217	1	0.97	8.79021e-22	-1.65745
LOX	Xetro.A00562	1	0.557826	0.91	3.17129e-14	-2.21707
LRRC28	Xetro.C00763	0.608696	1	0.96	8.57044e-15	-0.209503
TIMM17A	Xetro.A01146	0.782609	1	0.94	8.04183e-12	-1.12699
MID1IP1	Xetro.B00929	0.608696	0.883913	0.94	5.89048e-16	-2.91092
PIGF	Xetro.E01499	0.565217	0.913044	0.93	1.09983e-18	2.86238
PIGK	Xetro.D01749	0.782609	0.848696	0.96	7.8335e-32	3.03458
PIGL	Xetro.B00564	1	0.902174	0.97	5.23875e-25	1.97333
TMEM194A	Xetro.B01370	1	0.902174	0.93	4.92013e-07	-2.37685
PIGQ	Xetro.I01422	1	0.902174	0.96	7.82457e-17	0.819893
PIGT	Xetro.J00238	0.608696	1	0.95	2.18895e-16	-4.6031
PIGY	Xetro.A02702	0.782609	0.992609	0.97	8.93719e-15	1.10104
RMND1	Xetro.C01155	1	0.909565	0.94	2.08596e-06	-1.04164
RHPN2	Xetro.D00678	0.782609	1	0.95	1.2361e-07	-2.98337
PDK4	Xetro.F01445	0.608696	1	0.97	4.85128e-14	0.730595
SEC61A1	Xetro.D02239	0.782609	0.96	0.91	2.78003e-09	-0.401281
OGFRL1	Xetro.E00492	1	0.506522	0.97	4.40823e-20	-2.44863
ZFAND1	Xetro.F00345	0.652174	1	0.94	1.04217e-08	7.76671
SLC39A11	Xetro.G01975	0.565217	0.946087	0.95	3.21171e-16	2.50915
CEP120	Xetro.A00554	1	0.894783	0.94	1.24492e-14	-0.331402
DNAJC14	Xetro.B01338	0.652174	1	0.93	4.50846e-08	-2.15703
RSBN1	Xetro.A01350	0.652174	1	0.93	1.58032e-10	0.465143
AFTPH	Xetro.E01325	0.652174	1	0.92	3.65029e-06	-4.03746
RASSF8	Xetro.K03678	0.782609	0.942174	0.97	5.80602e-28	-0.304937
RASSF2	Xetro.G00457	0.608696	1	0.97	9.52407e-14	-2.24528
LPPR5	Xetro.D01171	0.956522	0.833044	0.93	1.29864e-21	0.86637
NHP2	Xetro.C01500	0.869565	0.557826	0.98	1.56516e-19	-3.37157
LPPR2	Xetro.K00355	0.782609	1	0.97	3.6752e-36	1.51282
RSAD1	Xetro.J00192	1	0.883913	0.96	9.93261e-13	0.186519
CHD7	Xetro.F00439	0.652174	0.978261	0.94	8.60257e-16	1.55491
MRP63	Xetro.D02208	1	0.902174	0.92	9.55185e-13	-1.88291
CAP1	Xetro.B00286	0.826087	0.938261	0.97	7.62059e-16	2.32919
CAP2	Xetro.F00765	1	0.528696	0.94	9.75265e-22	7.82124
NPC1	Xetro.F00576	1	0.554348	0.98	1.22111e-11	-2.61101
TTC5	Xetro.A01111	0.652174	0.98913	0.92	6.81548e-08	-0.810117
TTC4	Xetro.D02018	1	0.895217	0.97	4.45717e-09	0.0284158
TTC6	Xetro.H01723	0.565217	0.992609	0.97	3.74111e-16	1.84632
TTC8	Xetro.H01219	0.521739	1	0.93	3.42817e-30	-2.13665
EFHC2	Xetro.B00950	0.826087	0.76087	0.98	1.5936e-26	-2.59475
EFHC1	Xetro.K05145	0.782609	1	0.98	1.82323e-24	-0.537135
ETHE1	Xetro.G02099	1	0.597826	0.97	4.77661e-11	-2.53729
SPC25	Xetro.H01257	0.652174	0.967391	0.93	9.04311e-13	2.31307
MCPH1	Xetro.K00861	0.869565	0.523913	0.92	2.05798e-07	-6.51011
BTG4	Xetro.G01363	1	0.866087	0.99	3.38118e-19	-0.49938
FAHD1	Xetro.I01542	1	0.960435	0.93	3.50172e-16	-0.811649
HESX1	Xetro.D02526	1	0.815217	0.98	5.45169e-19	-0.493176
FAM49A	Xetro.E00343	0.652174	0.992609	0.96	3.36747e-08	-2.82125
GGA1	Xetro.D01622	0.782609	0.996522	0.97	3.13477e-20	-0.040332
GGA3	Xetro.J00150	0.913044	0.586956	0.96	3.61808e-08	-2.75867
GJC1	Xetro.J00481	0.782609	1	0.98	1.89499e-32	2.00446
PRKACA	Xetro.K00251	1	0.862609	0.95	5.44187e-09	0.126877
PSMB5	Xetro.A01534	0.869565	0.557826	0.99	7.67665e-21	-2.75265
PSMB4	Xetro.K05087	0.826087	0.526522	0.99	5.52586e-16	-4.02636
CORO7	Xetro.I01451	0.782609	0.97087	0.91	1.02101e-09	-0.278693
EPS15	Xetro.D01974	1	0.523043	0.95	7.37073e-08	-2.49459
NACC2	Xetro.H00026	0.869565	0.887826	0.95	1.28239e-18	1.1078
VPS13D	Xetro.G01583	0.782609	0.996522	0.95	2.25995e-15	-1.50466
KLHDC8A	Xetro.A01187	1	0.894783	0.97	6.53722e-23	0.900469
SH2B3	Xetro.A00649	0.826087	0.55087	0.94	1.18645e-15	-3.30851
IFFO1	Xetro.G00171	1	0.515652	0.93	1.33276e-12	-5.39697
SBF1	Xetro.C02114	0.565217	0.985652	0.92	1.84736e-14	1.68491
SAR1B	Xetro.C01124	1	0.568696	0.93	0.000208255	-6.15809
OGDH	Xetro.C00431	0.782609	0.946087	0.92	1.27032e-21	7.73424
DAZL	Xetro.A00129	1	0.913044	0.93	1.25219e-09	1.57466
AKAP8	Xetro.K01174	1	0.764783	0.94	1.07621e-08	-0.989819
AKAP9	Xetro.F01489	1	0.623478	0.91	2.94018e-18	5.26739
EIF2A	Xetro.E00336	1	0.898696	0.95	9.95339e-07	1.14003
TUBE1	Xetro.E00688	1	0.507391	0.98	2.63019e-13	-3.37847
RRP1B	Xetro.K02916	1	0.532609	0.99	3.35095e-09	-2.31628
CCL20	Xetro.I00518	0.869565	0.945652	0.96	5.83092e-17	0.460544
ALPK1	Xetro.H00408	0.782609	0.98913	0.91	1.1538e-07	-1.16092
UCK1	Xetro.H00135	0.652174	1	0.94	9.03821e-22	3.84765
DNAJC9	Xetro.K01786	0.565217	0.992609	0.92	1.00268e-05	-1.3109
DNAJC3	Xetro.B01106	1	0.526522	0.93	1.81363e-08	-3.83446
GOSR2	Xetro.J00541	1	0.81913	0.95	1.07057e-17	2.05895
SLC18A1	Xetro.C00308	1	0.815652	0.91	3.28192e-41	-0.0487411
RRP15	Xetro.E01573	1	0.518261	0.98	3.14913e-15	-3.63824
NRN1	Xetro.F00818	0.652174	1	0.96	9.20351e-06	3.40644
ZNF830	Xetro.F00183	0.782609	0.98913	0.95	3.28027e-21	1.37364
ATOH8	Xetro.A03282	0.956522	0.51087	0.92	7.94484e-10	-1.88562
MARVELD3	Xetro.D00890	0.826087	0.927391	0.95	6.8558e-06	-1.32137
CTF1	Xetro.K02068	0.652174	0.996522	0.97	8.21265e-13	2.03998
C10ORF11	Xetro.G01108	1	0.876957	0.98	4.95328e-13	3.43386
MECP2	Xetro.H00291	0.782609	1	0.98	2.77256e-21	0.472759
ZFYVE20	Xetro.D02347	0.565217	1	0.98	1.94081e-11	0.704237
TPCN2	Xetro.D00190	0.782609	0.981739	0.97	1.42791e-15	-0.271745
MDH1B	Xetro.I00446	1	0.985217	0.94	5.48098e-19	0.682465
KIAA0319L	Xetro.B00116	0.565217	1	0.91	1.83833e-14	-2.86355
GNB1	Xetro.G01475	0.652174	0.978261	0.94	1.93084e-16	1.51757
CTSK	Xetro.K05072	1	0.684783	0.96	3.84451e-08	0.0757267
CDK19	Xetro.E00678	0.956522	0.504783	0.98	1.30913e-20	-3.09573
CDK16	Xetro.K02180	0.782609	0.974783	0.98	2.57121e-11	0.275978
GPR124	Xetro.C00528	1	0.891304	0.92	1.55148e-09	2.22357
ATP6V1B1	Xetro.G00075	1	0.891304	0.92	3.87675e-16	0.714158
P2RY4	Xetro.H00544	0.913044	0.876957	0.93	5.90233e-38	0.00332652
POSTN	Xetro.B01759	0.956522	0.876957	0.96	2.30819e-22	0.512727
NCL	Xetro.E00133	1	0.645217	0.98	6.81807e-09	-2.24026
LRRC40	Xetro.D01781	0.956522	0.847826	0.99	2.53724e-28	-1.03781
B3GNT1	Xetro.D01101	1	0.529565	0.93	2.73558e-15	-1.71077
ADRA2C	Xetro.A03220	0.608696	1	0.96	1.23944e-12	2.24793
CCDC150	Xetro.E00169	1	0.93913	0.91	2.38522e-16	3.98075
CCDC151	Xetro.K00323	0.652174	0.963913	0.96	2.90632e-18	2.99546
FN1	Xetro.I00851	0.652174	0.826087	0.92	5.56847e-09	1.16515
ATP5J	Xetro.B02167	0.782609	0.938261	0.96	1.24772e-24	0.849423
ATP5O	Xetro.B02111	0.73913	0.985217	0.95	6.42516e-08	1.04685
TASP1	Xetro.E01377	0.652174	0.967391	0.93	1.01823e-18	3.58734
ATP5L	Xetro.G01264	0.782609	1	0.95	1.59765e-12	1.02045
PALMD	Xetro.D01145	0.956522	0.601304	0.93	1.52896e-17	-1.21957
C20ORF118	Xetro.J00203	1	0.597826	0.91	1.21081e-13	1.37658
DNAJC5B	Xetro.F00420	1	0.76087	0.93	3.85524e-17	-0.187692
ATP5A1	Xetro.A00111	0.826087	0.985217	0.96	1.96212e-18	1.05508
TTC25	Xetro.J00878	0.521739	1	0.98	2.11497e-24	-0.309261
CARS	Xetro.K03457	0.608696	1	0.94	5.8946e-17	-2.21984
ENO4	Xetro.G00062	1	0.725217	0.95	6.73824e-31	2.17743
TAOK3	Xetro.A00582	1	0.923913	0.97	4.79033e-19	-0.294019
NSMCE1	Xetro.I01170	0.782609	1	0.93	2.68033e-07	-0.0686537
PTK2	Xetro.F00049	1	0.833478	0.97	4.96972e-06	-1.85832
ARHGDIB	Xetro.D01673	0.913044	0.862609	0.96	9.00639e-30	-0.401206
EBF2	Xetro.C00385	1	0.521739	0.97	1.6597e-22	-2.80237
HBA2	Xetro.I01065	0.608696	1	0.97	1.64273e-19	6.56966
DDX21	Xetro.G00696	0.652174	0.985652	0.91	7.43871e-06	-2.99747
UBE2J1	Xetro.E00576	0.565217	1	0.97	8.85065e-19	-0.345694
FAM3B	Xetro.B02254	1	0.541304	0.91	9.89917e-23	-0.492547
PARD6G	Xetro.F00698	1	0.775652	0.91	3.06542e-07	-0.0909787
CGRRF1	Xetro.H01438	0.782609	0.920435	0.96	2.05588e-17	-0.622658
TMEM100	Xetro.J00412	0.782609	0.836522	0.95	9.25961e-20	3.00847
SMPDL3A	Xetro.E01068	0.695652	0.953044	0.96	2.0124e-24	-0.848049
FKBP1B	Xetro.I02025	1	0.894783	0.98	1.03992e-19	-0.524285
PAIP1	Xetro.A00373	0.652174	0.946087	0.92	2.80969e-22	1.10767
PDE4DIP	Xetro.D01390	1	0.544783	0.98	6.47054e-08	-3.41383
AHNAK	Xetro.K00983	0.608696	1	0.93	2.8803e-14	-0.0711354
UNC5C	Xetro.C00522	0.956522	0.94913	0.92	2.19703e-09	3.57703
FRMD6	Xetro.H01479	1	0.942174	0.92	1.1133e-05	-2.64929
MED13L	Xetro.A01010	1	0.503913	0.93	4.38457e-05	-5.324
PTCD3	Xetro.A03305	0.73913	1	0.97	4.83443e-17	-2.52208
GNAL	Xetro.F00642	0.565217	0.981739	0.91	7.27499e-10	0.785936
HLTF	Xetro.E00034	1	0.51087	0.97	1.02022e-07	-3.77317
DPF1	Xetro.H01061	0.652174	1	0.94	1.62085e-29	-2.33279
RPS12	Xetro.E00754	1	0.978696	0.98	2.02974e-12	1.63177
RPL18A	Xetro.C01675	1	0.898696	0.99	1.12417e-16	0.49282
SIX1	Xetro.H01609	0.782609	0.923478	0.91	3.20184e-12	-1.8112
KRT8	Xetro.B01543	1	0.771304	0.98	2.69488e-28	-0.312922
VPS45	Xetro.H02245	0.782609	0.97087	0.95	3.04388e-11	1.5576
TMCC2	Xetro.A01189	1	0.516957	0.97	4.3556e-15	-2.70713
FOXG1	Xetro.H01796	0.913044	0.873043	0.93	2.51738e-25	-0.0260244
PPCDC	Xetro.G01048	1	0.532609	0.96	1.93356e-14	-3.19218
CCDC25	Xetro.K04605	1	0.815652	0.97	6.3697e-13	1.06231
NCCRP1	Xetro.H01116	0.826087	0.826087	0.97	1.97712e-21	-1.55075
GMEB2	Xetro.K04589	1	0.902174	0.96	3.43317e-17	0.102742
GPAA1	Xetro.F00018	0.608696	1	0.93	2.25601e-22	0.497742
CDHR1	Xetro.G00916	1	0.521739	0.94	2.61124e-16	4.71498
CDHR3	Xetro.C01942	0.565217	0.88087	0.92	3.3062e-07	7.68021
GPRIN2	Xetro.G00849	0.521739	1	0.98	2.81113e-24	2.71484
RUNX1T1	Xetro.F00298	0.913044	0.576087	0.96	2.88356e-26	-2.1014
SPTBN4	Xetro.H01556	0.565217	1	0.95	3.19168e-23	3.23279
KLF13	Xetro.I00988	1	0.538696	0.93	7.71711e-07	-5.26843
TFAP2C	Xetro.J00918	1	0.687826	0.95	1.29357e-17	-2.52316
TFAP2B	Xetro.K05154	0.956522	0.909565	0.98	8.48285e-10	-1.95706
TFAP2E	Xetro.B00114	0.73913	1	0.94	4.66449e-12	-0.348382
PCNP	Xetro.B00685	1	0.563044	0.93	1.39009e-16	-2.07129
FEZF2	Xetro.D02480	1	0.572609	0.97	5.49859e-07	-3.72322
RPA1	Xetro.B00395	0.826087	0.84087	0.91	3.21121e-07	-3.76312
NDUFS5	Xetro.B00275	0.73913	0.894783	0.92	1.39087e-15	-2.51528
COQ2	Xetro.A02536	0.652174	0.97087	0.93	1.54031e-20	1.2914
BOC	Xetro.K02242	1	0.909565	0.97	1.17864e-08	-2.85889
DENND2C	Xetro.A01305	0.73913	1	0.95	3.37419e-10	-0.17845
TPX2	Xetro.K04348	1	0.783044	0.95	3.84104e-25	2.37378
DENND2D	Xetro.A01278	1	0.654783	0.99	1.49076e-35	-0.601525
PHC3	Xetro.E00248	0.913044	0.518261	0.98	1.17123e-26	-3.51939
H2AFY	Xetro.C01019	0.782609	0.836522	0.92	1.25581e-13	3.12167
RNF4	Xetro.A03238	0.956522	0.503478	0.96	1.83745e-08	-4.13923
RNF5	Xetro.H01052	0.782609	0.978261	0.98	1.41652e-18	1.40557
ZFHX3	Xetro.D00865	0.782609	1	0.93	4.4655e-14	2.75663
LRRC69	Xetro.F00300	1	0.768261	0.93	8.27771e-27	1.39025
LRRC68	Xetro.H00947	0.826087	0.594348	0.94	1.7506e-12	-4.24797
NLRX1	Xetro.G01238	0.565217	1	0.97	1.3118e-12	-0.466513
PCOLCE	Xetro.K02171	1	0.61913	0.96	1.19222e-23	-1.85991
LMX1A	Xetro.D01273	1	0.63087	0.92	3.72298e-09	-4.3584
ZCCHC24	Xetro.G00841	0.782609	1	0.96	2.27798e-13	0.223179
RECQL	Xetro.K04069	1	0.579565	0.95	1.76384e-14	-2.97709
UQCRC1	Xetro.K02377	0.826087	0.905652	0.98	1.2008e-18	-2.17325
ACTR3	Xetro.K03314	1	0.688696	0.91	5.01966e-11	2.77274
NUP88	Xetro.B00690	0.826087	0.516957	0.94	5.24787e-21	-6.67758
VAX2	Xetro.G00077	0.652174	0.854783	0.97	4.01849e-14	-2.80894
RECQL4	Xetro.K03254	0.565217	0.96	0.98	1.90186e-14	3.29902
GGT5	Xetro.A00864	1	0.728261	0.95	2.67826e-17	1.8902
GNL3L	Xetro.H00216	0.826087	0.61913	0.95	1.86459e-18	-4.44552
POLDIP3	Xetro.D01442	0.956522	0.503478	0.91	9.20772e-07	-1.37886
ALDH18A1	Xetro.C00865	0.652174	0.956522	0.93	3.52162e-18	0.934035
GTSF1	Xetro.B01489	1	0.883913	0.98	4.39287e-19	-0.82659
CPNE8	Xetro.C01906	0.608696	1	0.94	3.37531e-30	-3.03143
WNT8B	Xetro.G00815	0.782609	0.996522	0.95	2.29246e-16	-0.418997
PYCARD	Xetro.B01739	0.956522	0.793478	0.95	1.79929e-09	-2.51057
SNRPF	Xetro.C01665	0.652174	0.869565	0.95	1.04715e-06	1.15214
PTPRK	Xetro.E00756	0.782609	0.97087	0.94	1.03788e-21	-0.299924
MAST4	Xetro.A00237	0.782609	1	0.98	3.72607e-18	1.10066
HIPK1	Xetro.A01309	0.956522	0.553044	0.97	3.7829e-07	-2.8873
DUSP22	Xetro.F00843	1	0.557826	0.99	1.01123e-10	-3.55276
DUSP23	Xetro.K05004	1	0.509565	0.97	6.88538e-28	-3.23373
QARS	Xetro.D02281	0.652174	0.992609	0.98	1.62203e-26	0.786689
NAPG	Xetro.F00636	0.782609	0.956522	0.93	1.76135e-15	-1.09172
ESPL1	Xetro.B01529	1	0.916522	0.96	2.4576e-09	-0.915562
LOC441617	Xetro.B02354	1	0.818696	0.94	9.05699e-13	0.810215
ISM2	Xetro.H01189	0.695652	1	0.95	1.76344e-05	-3.58383
RPL19	Xetro.J00794	1	0.96	0.98	9.7412e-13	1.56579
DDX49	Xetro.A02012	0.782609	0.967391	0.93	1.10053e-15	-0.990343
PTER	Xetro.F01523	1	0.739565	0.94	4.9462e-22	-2.30275
DDX47	Xetro.D01476	1	0.546956	0.97	2.64629e-06	-3.38615
ELAVL2	Xetro.A01812	1	0.67	0.98	1.03495e-21	1.55827
MLL4	Xetro.G02283	1	0.913044	0.99	3.90641e-12	1.1951
SAP130	Xetro.I00825	0.565217	0.992609	0.91	1.27413e-19	-1.19551
DNAI2	Xetro.C00882	0.869565	0.523913	0.98	1.3638e-35	-3.39939
CYP11A1	Xetro.G00930	0.956522	0.572609	0.93	7.04755e-15	-1.27422
APOM	Xetro.H00843	1	0.692174	0.96	3.41281e-16	0.043247
NFIL3	Xetro.A01574	0.782609	0.85913	0.98	1.06492e-12	1.76143
TMEM125	Xetro.D01859	0.652174	1	0.95	2.11153e-22	3.07311
CCDC53	Xetro.C01537	0.913044	0.847826	0.96	1.59681e-12	-1.68956
TMEM129	Xetro.A03265	0.695652	1	0.91	4.58162e-05	-1.86768
CABP7	Xetro.A01029	1	0.593913	0.95	2.32808e-07	0.468236
FBXO33	Xetro.H01382	0.565217	0.985652	0.92	1.13901e-15	-1.81471
GNS	Xetro.C01687	0.782609	0.981739	0.95	2.6521e-09	-1.56197
C9ORF125	Xetro.A01935	1	0.51087	0.97	4.08578e-09	-4.56241
SDPR	Xetro.I00945	0.913044	0.945652	0.98	4.60158e-16	2.54549
ALAS1	Xetro.D02410	0.652174	0.836522	0.95	1.09365e-22	3.93591
BRWD3	Xetro.H00758	0.652174	0.978261	0.96	3.35261e-11	-1.37614
BRWD1	Xetro.B02224	0.73913	1	0.95	1.58642e-19	-0.311294
KIAA0513	Xetro.D00811	0.913044	0.51087	0.97	5.54058e-25	-3.20345
LONRF3	Xetro.H00672	1	0.541304	0.96	1.35801e-21	-1.35963
LONRF2	Xetro.B01033	0.608696	1	0.96	1.37943e-22	-0.536633
TCFL5	Xetro.J00581	1	0.525217	0.99	2.12253e-29	1.75591
APLNR	Xetro.A01061	0.913044	0.597826	0.98	3.61736e-10	-2.72006
APBA1	Xetro.A01678	0.913044	0.583478	0.97	1.61253e-17	-2.6845
EFHB	Xetro.F01294	0.565217	0.963913	0.99	8.29013e-22	3.91932
CCNA2	Xetro.A02720	1	0.782609	0.97	4.93105e-17	0.936119
DYSF	Xetro.G00686	0.869565	0.538696	0.93	5.48711e-07	-4.33399
C8ORF55	Xetro.K01037	0.565217	1	0.96	5.15891e-32	-0.78031
ATP13A5	Xetro.E00197	0.695652	1	0.94	1.30762e-33	3.59078
GRID2IP	Xetro.I01481	0.782609	0.85913	0.95	6.09169e-06	-1.30328
E2F7	Xetro.C01751	0.913044	0.55087	0.96	4.97651e-12	-2.26363
E2F6	Xetro.E00361	1	0.533044	0.95	3.66574e-10	1.16978
ACBD7	Xetro.F01510	0.565217	1	0.95	3.06941e-15	5.96882
MON2	Xetro.C01596	0.782609	1	0.93	3.28806e-21	-1.0018
PYCR1	Xetro.G02042	1	0.533044	0.97	1.31835e-09	2.25045
CTBS	Xetro.D01719	0.782609	1	0.92	1.04179e-13	-0.455183
RPLP2	Xetro.D00982	0.782609	0.913044	0.99	5.2345e-09	2.0036
RPLP1	Xetro.F00047	1	0.96	0.97	3.36975e-09	1.20449
DFFA	Xetro.G01136	0.782609	0.815652	0.94	1.28911e-19	-2.97308
REV3L	Xetro.E00684	1	0.880435	0.92	7.71632e-06	-2.56457
VCAN	Xetro.A01922	0.913044	0.746957	0.97	1.42911e-08	-4.7003
MRPL45	Xetro.J00776	0.652174	0.985652	0.91	6.48832e-17	-1.96007
RILP	Xetro.B00490	0.73913	1	0.92	5.5916e-14	1.02995
LAMB2	Xetro.D02288	0.608696	1	0.93	8.54108e-17	4.32387
NEK4	Xetro.K03584	1	0.894783	0.95	1.81831e-14	-2.05814
NEK8	Xetro.B00358	1	0.538696	0.98	4.15822e-15	-3.51045
NEK9	Xetro.H01162	0.565217	1	0.95	4.64469e-19	2.3801
RSPH9	Xetro.K04185	0.608696	1	0.98	1.20453e-20	0.00468212
SHE	Xetro.K02865	0.652174	0.985652	0.96	6.18564e-22	2.98413
SHF	Xetro.I00974	0.565217	1	0.96	5.50078e-22	3.19116
SHH	Xetro.F01686	0.913044	0.538696	0.98	4.99078e-23	-2.81094
CCDC9	Xetro.H01076	0.913044	0.803913	0.91	8.01513e-05	-4.98871
MTHFD1	Xetro.H01572	1	0.931304	0.96	6.0334e-10	0.972249
TGM5	Xetro.J00712	1	0.84	0.96	5.69346e-18	3.72549
C13ORF26	Xetro.B01798	1	0.665217	0.97	2.54564e-28	0.726546
GMNN	Xetro.F00706	0.956522	0.934783	0.98	1.02907e-16	1.30434
LUM	Xetro.C01636	0.608696	0.905652	0.94	1.74618e-14	0.700411
GAS2L3	Xetro.C01521	0.956522	0.518261	0.98	1.53078e-08	-3.51984
AZI2	Xetro.F01266	0.782609	0.938261	0.97	4.47062e-22	-0.575483
RALGDS	Xetro.H00110	0.782609	0.97087	0.97	1.11458e-19	0.751538
FLJ37396	Xetro.E00661	0.73913	1	0.94	1.48054e-19	-0.0381406
NUDT19	Xetro.D00672	1	0.898696	0.96	1.27496e-22	0.760368
STX7	Xetro.E00820	0.956522	0.608696	0.97	1.97585e-15	-0.969529
RPS3A	Xetro.A02845	1	0.913044	0.98	3.22681e-15	0.110169
SLC4A11	Xetro.A03375	0.565217	1	0.93	1.79229e-06	-0.938077
SLC4A10	Xetro.I00268	1	0.534783	0.97	1.40507e-08	6.47503
SOX18	Xetro.K04754	1	0.880435	0.97	2.78984e-20	0.275962
CDC42EP1	Xetro.D01624	0.956522	0.913044	0.95	4.75437e-20	2.40321
AP1AR	Xetro.H00406	0.956522	0.605217	0.96	8.31868e-31	-2.41326
CRIM1	Xetro.E00813	1	0.584783	0.91	4.14174e-12	5.27131
FOXL2	Xetro.I00658	0.782609	0.891304	0.98	3.68819e-14	-0.177428
RAB4B	Xetro.H01301	0.782609	0.985652	0.96	3.4507e-14	0.333369
GTF3C2	Xetro.K02809	0.652174	0.974783	0.92	2.73761e-10	-2.57355
DHDDS	Xetro.B00012	0.521739	1	0.97	3.16137e-16	-0.915
CHN1	Xetro.I00377	1	0.771739	0.94	1.01729e-10	-2.22205
CAV1	Xetro.C01822	0.956522	0.583478	0.92	1.43202e-08	-2.94412
KIF24	Xetro.A00010	1	0.916522	0.96	8.64842e-14	2.92433
JKAMP	Xetro.H01621	0.826087	0.651739	0.93	1.31701e-12	-4.27996
C14ORF79	Xetro.H01589	1	0.586956	0.97	2.49712e-06	-3.51089
PDLIM4	Xetro.C01353	0.913044	0.880435	0.97	9.15662e-14	-1.80273
MEIS2	Xetro.H01785	0.869565	0.905652	0.93	7.13991e-13	-2.41867
MEIS1	Xetro.E01338	0.695652	1	0.98	1.04685e-12	-0.801674
MIER1	Xetro.D01800	0.565217	1	0.92	3.08856e-13	4.39511
PAPD5	Xetro.D00631	0.782609	1	0.94	1.93338e-11	3.40541
LMNB2	Xetro.A02422	1	0.568696	0.98	4.13933e-11	-3.74767
PPP2R5A	Xetro.E01538	1	0.533913	0.93	0.000605313	1.33705
YY1	Xetro.H01489	1	0.502609	0.98	1.29047e-08	-2.56109
KCNA6	Xetro.C01152	1	0.652174	0.98	2.20255e-18	4.72002
KCNA4	Xetro.D00401	0.521739	1	0.95	4.40243e-12	1.24237
JMJD4	Xetro.F01771	1	0.906087	0.92	1.02872e-08	-4.79958
OPTC	Xetro.A01252	0.869565	0.94913	0.93	1.94765e-18	1.69598
CGREF1	Xetro.K03391	1	0.555652	0.94	2.76696e-26	3.14557
CNNM2	Xetro.C00477	0.869565	0.565217	0.96	1.44459e-10	-6.3856
ACACA	Xetro.B01378	1	0.604783	0.97	3.73247e-18	-1.23865
PAFAH2	Xetro.B00169	0.521739	1	0.94	7.96173e-15	1.57538
CCDC34	Xetro.D00410	0.826087	0.923913	0.93	1.22634e-11	-4.35863
CAPN13	Xetro.E01659	0.695652	1	0.94	7.61772e-10	-1.64222
COX7B	Xetro.G00111	0.826087	0.894783	0.97	2.33155e-16	-0.595255
HYI	Xetro.D01869	1	0.865217	0.95	6.34567e-19	4.38688
PHOSPHO1	Xetro.J00564	0.956522	0.887826	0.97	6.75532e-17	-1.06768
OSR1	Xetro.K04283	0.695652	1	0.94	4.85438e-19	0.959904
OSR2	Xetro.F00268	1	0.942174	0.93	1.07324e-08	-1.00108
TTC39B	Xetro.A01788	0.782609	0.985652	0.91	4.27369e-18	-2.45264
GTPBP8	Xetro.I02156	0.782609	0.946087	0.95	2.77169e-21	1.99516
BCL6	Xetro.E00096	0.782609	1	0.98	1.74521e-19	1.57022
CDX4	Xetro.H00596	1	0.592609	0.97	1.18728e-13	-0.490871
NKX2-4	Xetro.E01274	0.869565	0.548261	0.94	1.91707e-12	-5.58107
NKX2-5	Xetro.C01394	1	0.612609	0.96	5.95938e-30	1.41092
STK11IP	Xetro.I00086	0.782609	0.981739	0.92	1.31381e-07	-1.93566
ENDOG	Xetro.G00005	0.652174	0.985652	0.95	7.63586e-19	0.599527
CSNK1G3	Xetro.A00553	0.782609	0.981739	0.91	8.67531e-09	-3.98674
EXD1	Xetro.H01862	1	0.617826	0.96	7.07612e-16	0.161635
STC2	Xetro.C01393	1	0.811739	0.94	5.19104e-17	2.39878
ELP4	Xetro.D00385	1	0.833044	0.91	3.88204e-09	0.732029
ASPHD2	Xetro.A00954	1	0.579565	0.99	1.68971e-10	-2.05944
FBXL4	Xetro.G01582	0.652174	1	0.97	3.80386e-16	-0.131966
KLHDC5	Xetro.C00916	1	0.526522	0.97	4.72444e-20	-2.40866
HTR2B	Xetro.E00129	0.608696	1	0.94	3.33579e-08	-3.78108
SPATA18	Xetro.C01959	0.782609	0.847826	0.98	1.92913e-23	-0.143866
TMEM97	Xetro.B02157	1	0.644348	0.94	1.82613e-15	-1.83974
KIAA0895	Xetro.F01049	1	0.597826	0.97	3.59063e-16	1.24983
MTNR1A	Xetro.A02997	1	0.586956	0.94	1.52911e-17	-0.276753
PEX3	Xetro.E00850	0.782609	0.985652	0.95	1.70075e-29	-0.0556662
FIBIN	Xetro.D00414	0.608696	1	0.91	6.2491e-20	1.7613
SCN3B	Xetro.G01426	0.869565	0.61913	0.97	1.09464e-20	-2.70452
ACE	Xetro.J00521	0.913044	0.579565	0.96	2.1646e-14	-4.31477
C11ORF49	Xetro.K01640	0.826087	0.833044	0.93	1.3972e-10	-0.136496
ATP5H	Xetro.J00156	0.608696	1	0.97	4.73819e-10	2.98041
ME2	Xetro.A00075	1	0.515652	0.97	3.29338e-13	-2.38387
NES	Xetro.H02297	0.956522	0.523913	0.97	4.73972e-23	-4.05764
TBK1	Xetro.C01691	0.782609	0.98913	0.91	3.48121e-15	-0.601995
FBN2	Xetro.A00513	1	0.565217	0.93	3.91194e-18	-2.24624
PFDN6	Xetro.H01024	1	0.934783	0.93	1.74448e-13	1.03444
MTHFR	Xetro.G01408	0.565217	0.901739	0.96	5.4965e-12	0.926884
TOP1MT	Xetro.K02457	0.521739	1	0.96	3.81359e-20	2.99498
SLC7A1	Xetro.B01808	0.782609	0.920435	0.94	2.94891e-15	-0.696497
RIN3	Xetro.H01246	0.782609	0.992609	0.94	4.13759e-07	-3.58592
RPS13	Xetro.D00022	1	0.891304	0.99	7.72165e-22	0.698569
RPS11	Xetro.K02839	1	0.945217	0.98	2.2936e-17	1.17109
RPS10	Xetro.A01287	1	0.858696	0.98	5.53126e-08	1.95373
RPS17	Xetro.G01056	1	0.908696	0.97	1.36696e-10	0.636308
RPS16	Xetro.C01597	1	0.927391	0.99	1.37481e-17	0.00858554
RPS15	Xetro.A02268	1	0.833478	0.97	1.1158e-21	1.5006
RPS14	Xetro.C01008	1	0.884348	0.97	5.66821e-19	1.8445
LATS2	Xetro.B01860	0.652174	1	0.95	2.02351e-14	1.16776
CLPB	Xetro.B02483	0.956522	0.501304	0.97	5.07328e-13	-2.2459
SRCIN1	Xetro.J00772	1	0.898696	0.91	1.90219e-15	0.331015
CRABP1	Xetro.H02295	0.73913	1	0.93	1.42613e-21	0.0378021
ZNF414	Xetro.A02200	0.652174	0.996522	0.96	2.87394e-14	-2.20119
MCOLN2	Xetro.D02153	0.869565	0.815652	0.98	1.63783e-28	0.44565
ACTN1	Xetro.H01707	0.608696	1	0.98	8.49137e-21	1.22293
DTWD1	Xetro.C00594	0.652174	0.933913	0.96	2.41683e-22	-0.00858564
CPM	Xetro.C01708	1	0.528696	0.98	5.51935e-17	1.17476
TRIOBP	Xetro.D01612	0.782609	0.978261	0.97	2.80112e-17	1.14818
GPATCH3	Xetro.B00020	1	0.684348	0.96	5.00996e-06	-2.82965
EFTUD2	Xetro.J00483	1	0.546956	0.98	6.30452e-21	-3.55367
MAP1LC3C	Xetro.E00945	1	0.873043	0.96	3.31787e-15	5.20996
MAP1LC3B	Xetro.D00809	1	0.641304	0.94	3.41271e-22	0.438655
ERLIN1	Xetro.G00729	0.608696	1	0.91	2.64003e-06	3.67438
KRT14	Xetro.J00856	0.913044	0.880435	0.93	4.65136e-11	0.121322
KRT12	Xetro.J00853	0.956522	0.934783	0.97	3.30667e-08	-1.12969
WDR38	Xetro.H00334	0.956522	0.873043	0.94	7.89737e-26	1.06611
PAG1	Xetro.F00353	0.652174	0.996522	0.94	5.35965e-31	0.365405
SLC26A7	Xetro.F00299	0.608696	1	0.94	4.32994e-13	5.76244
CDC6	Xetro.J00829	1	0.717826	0.98	4.07809e-13	-1.73106
TM9SF1	Xetro.A01564	1	0.542174	0.94	1.58021e-10	-4.06549
NAT9	Xetro.J00173	0.782609	0.974783	0.98	3.11311e-33	1.67427
FOXD3	Xetro.D01825	0.73913	1	0.94	6.66312e-12	0.500526
KIAA2026	Xetro.A01728	0.608696	1	0.96	3.69232e-21	-0.13933
NGFR	Xetro.F01742	1	0.513913	0.97	1.73423e-09	-1.48276
CPSF1	Xetro.K03065	1	0.501304	0.99	1.05948e-13	-2.63522
MAD1L1	Xetro.I01232	0.956522	0.63087	0.91	7.21937e-13	-1.83478
SIPA1L1	Xetro.H01754	0.782609	0.978261	0.91	4.45216e-07	-1.32203
FAM100B	Xetro.J00114	1	0.556956	0.97	3.06415e-15	-4.26738
TTLL1	Xetro.C00012	1	0.504783	0.93	7.91305e-25	-4.18755
TTLL2	Xetro.E01092	1	0.796522	0.92	3.27789e-10	-0.509923
C8ORF4	Xetro.C00410	1	0.717391	0.94	1.15678e-11	-2.23446
LRWD1	Xetro.B00425	0.956522	0.521739	0.91	4.91008e-06	-1.72284
SLC35F2	Xetro.B01967	1	0.52913	0.96	4.23077e-10	-4.41745
TSPAN13	Xetro.F01406	0.565217	0.97087	0.97	2.48003e-28	5.66672
REXO4	Xetro.K02366	1	0.531304	0.93	2.24246e-08	-3.18191
TUBA3C	Xetro.A01140	1	0.640435	0.98	1.68586e-14	1.08256
CCDC17	Xetro.D01882	0.521739	1	0.92	1.40264e-21	2.68226
NDUFA10	Xetro.I00887	1	0.905652	0.95	1.95998e-08	0.619674
NDUFA11	Xetro.A02212	1	0.963478	0.98	1.74258e-24	2.19779
CCDC19	Xetro.K05000	0.565217	1	0.97	1.97384e-07	-1.6951
VIM	Xetro.F01530	1	0.891304	0.98	2.22571e-20	2.0394
CXORF38	Xetro.B00936	1	0.66	0.93	4.40964e-09	-2.87078
TYR	Xetro.B02184	1	0.94913	0.96	9.28457e-22	1.83236
RNGTT	Xetro.K01988	0.869565	0.51913	0.95	7.77307e-24	-2.51338
STAM	Xetro.F01533	1	0.507391	0.97	1.78683e-06	-6.04467
CCNE1	Xetro.D00656	1	0.81913	0.92	3.02411e-12	-1.23832
FIG4	Xetro.E00671	0.565217	0.956522	0.96	2.1685e-15	2.29414
CLDN1	Xetro.E00090	0.956522	0.590435	0.97	9.08028e-20	-2.35089
CLDN3	Xetro.B00911	0.695652	1	0.97	9.04799e-21	1.13518
CLDN5	Xetro.A00802	1	0.605217	0.96	1.44324e-11	-2.99072
FIGN	Xetro.I00278	1	0.508696	0.93	5.14182e-27	1.77264
SMYD4	Xetro.B00396	0.869565	0.883913	0.95	7.81844e-13	-0.311898
SNX29	Xetro.I01145	0.782609	0.88087	0.97	2.0878e-21	4.15884
SNX24	Xetro.A00558	0.782609	0.869565	0.97	6.84872e-23	1.05471
PANX1	Xetro.B02054	0.782609	0.98913	0.94	9.75567e-20	0.710636
ZBTB16	Xetro.G01321	0.956522	0.873043	0.91	5.78061e-12	-0.302571
DDX19B	Xetro.G02306	1	0.858696	0.97	5.72594e-12	0.65493
LYSMD3	Xetro.A01920	0.913044	0.953044	0.97	4.08319e-15	2.44992
KLHL14	Xetro.F00515	1	0.695652	0.97	7.21068e-09	-3.57238
KLHL15	Xetro.B00440	0.565217	1	0.96	8.45308e-16	0.221
KLHL18	Xetro.F01748	0.826087	0.920435	0.94	6.527e-07	-1.53271
HOXA11	Xetro.F01330	1	0.523043	0.97	9.835e-30	-3.92846
SERTAD4	Xetro.D02220	0.695652	1	0.95	6.23204e-17	-2.23701
MBD2	Xetro.A00187	1	0.548261	0.97	6.00707e-15	-1.21774
CYBA	Xetro.D00709	1	0.826087	0.94	6.60799e-25	0.907463
CIDEC	Xetro.D02307	0.652174	0.815652	0.95	4.00506e-24	6.61147
LCA5	Xetro.E00531	1	0.505217	0.94	4.95031e-24	-1.42375
EGR2	Xetro.G00328	0.782609	1	0.94	1.56265e-25	1.21284
CMTM4	Xetro.D00732	1	0.942174	0.94	1.90189e-17	0.129186
EGR3	Xetro.C00275	0.782609	0.946087	0.93	1.4505e-09	-1.17924
TCTEX1D1	Xetro.D01802	1	0.520435	0.93	3.08014e-05	1.94793
RAPGEF5	Xetro.F01378	0.782609	0.97087	0.92	6.48296e-14	-3.38906
RAPGEF6	Xetro.C01178	1	0.894783	0.93	1.35499e-12	-0.379461
RAPGEF1	Xetro.H00133	0.565217	0.848696	0.93	3.85103e-11	5.17259
RAPGEF2	Xetro.A02903	1	0.76087	0.96	8.56747e-22	-3.61857
RLN3	Xetro.K00835	0.782609	1	0.94	1.86858e-22	5.69667
PARK7	Xetro.G01593	0.73913	1	0.95	2.15458e-16	1.4766
WDR91	Xetro.C00154	1	0.703044	0.93	1.52177e-14	-0.105361
NAPRT1	Xetro.K04318	1	0.514783	0.96	1.75399e-18	-1.14603
DHRS12	Xetro.B01604	1	0.509565	0.93	6.33218e-17	-4.09103
DHRS13	Xetro.B00603	0.782609	0.98913	0.96	9.51355e-09	-1.44822
C9ORF116	Xetro.H00051	0.521739	1	0.96	1.50001e-17	0.612456
LGMN	Xetro.H01247	0.956522	0.545652	0.95	1.1485e-05	-4.65132
VMAC	Xetro.A02211	1	0.520435	0.98	2.80279e-11	-3.95908
ADIPOR1	Xetro.A01138	1	0.643478	0.99	2.21997e-30	5.57609
FOSL1	Xetro.D01087	1	0.906087	0.96	1.86967e-15	-0.208063
LAD1	Xetro.A01326	0.913044	0.898696	0.96	1.16218e-13	1.21493
FOXF1	Xetro.D00825	0.73913	0.891304	0.95	3.27037e-18	-2.29673
CD63	Xetro.B01302	1	0.502609	0.96	9.53304e-29	-2.37934
CCDC12	Xetro.F01735	0.782609	0.981739	0.92	3.66025e-15	2.35486
CCDC13	Xetro.F01866	0.565217	0.956522	0.96	4.75451e-36	5.46439
ISOC1	Xetro.A00510	1	0.974783	0.97	3.62473e-17	-1.14751
HSPA1B	Xetro.D00286	0.608696	1	0.95	9.94583e-14	1.95946
C14ORF39	Xetro.H01611	0.695652	1	0.97	1.06981e-22	0.544018
CHRD	Xetro.E00181	1	0.731304	0.97	9.99734e-26	-1.5093
ARV1	Xetro.E01134	0.652174	0.992609	0.95	6.29043e-17	-0.581692
ZMYND12	Xetro.J00698	0.652174	0.992609	0.99	1.37467e-16	2.57013
WASL	Xetro.C01856	0.652174	0.996522	0.93	2.02449e-09	-0.584241
BCL9L	Xetro.G01254	0.608696	1	0.95	2.52927e-08	-0.543932
AMBP	Xetro.K04441	0.913044	0.673913	0.95	1.48545e-18	-2.76529
KIAA1407	Xetro.B02544	1	0.913044	0.91	1.09719e-10	1.62397
PKN1	Xetro.K00298	0.869565	0.55087	0.94	1.39463e-24	-2.35714
PKN2	Xetro.D01211	0.73913	1	0.97	5.60669e-13	2.9418
FAM124B	Xetro.I00578	0.869565	1	0.91	1.79132e-14	2.42501
NAV2	Xetro.D00032	0.782609	1	0.92	4.96272e-12	0.0658685
NKX6-2	Xetro.G00389	0.826087	0.923913	0.95	7.62741e-28	-1.4791
KCTD12	Xetro.B01168	0.521739	1	0.94	4.56424e-30	1.91899
KCTD17	Xetro.D01631	1	0.906087	0.98	3.18353e-20	1.01071
KCTD14	Xetro.B02205	0.565217	0.98913	0.98	4.51159e-14	-0.515425
SLC25A37	Xetro.C00401	0.565217	1	0.95	2.31143e-15	-0.157323
SLC25A39	Xetro.J00689	0.695652	1	0.96	4.34797e-07	-1.87942
TUBA1C	Xetro.B01281	0.782609	0.956522	0.95	2.64412e-24	2.69894
TUBA1B	Xetro.B01280	1	0.54	0.98	9.51445e-12	-2.79061
IGSF11	Xetro.B02521	1	0.586956	0.97	1.46726e-15	0.108244
TMEM180	Xetro.G00515	0.782609	1	0.92	8.76207e-13	2.71714
DBF4	Xetro.F01505	1	0.858696	0.91	7.41278e-07	-0.148939
TMEM189	Xetro.J00378	0.695652	1	0.97	1.02107e-08	2.13705
FAM102B	Xetro.D01307	1	0.576087	0.97	6.37626e-06	-2.37399
GNG8	Xetro.H00911	0.521739	1	0.96	5.41545e-15	6.88833
AGPS	Xetro.I00357	0.782609	0.981739	0.94	1.12303e-22	-0.65694
C4ORF32	Xetro.A02703	0.913044	0.512174	0.93	7.13031e-14	-5.301
CNO	Xetro.F00697	0.782609	1	0.92	4.08754e-06	-3.47163
LGALS12	Xetro.D01008	0.608696	1	0.98	7.08561e-15	3.87578
C9	Xetro.A00398	0.826087	0.586956	0.97	6.78498e-30	-3.00854
TCF21	Xetro.E00743	1	0.514783	0.97	2.90524e-28	2.47355
DSG2	Xetro.F00527	0.565217	0.901739	0.97	5.28386e-11	2.27314
SERPINF1	Xetro.B00397	1	0.75	0.99	8.26776e-19	2.03394
ARFGEF2	Xetro.J00354	0.652174	1	0.92	1.1377e-14	2.64826
SERPINF2	Xetro.B00399	0.782609	0.974783	0.91	1.74439e-06	4.75455
VPS26A	Xetro.G00691	0.782609	0.981739	0.91	1.77927e-22	-0.847867
VPS26B	Xetro.G01095	0.652174	1	0.91	5.01686e-08	-1.92613
FIGLA	Xetro.C00505	1	0.891304	0.97	2.6874e-15	1.22873
MTA2	Xetro.K00988	1	0.514348	0.93	5.29539e-11	-2.9767
GPC1	Xetro.I00630	0.913044	0.898696	0.98	1.0765e-10	-1.75494
BBS5	Xetro.I00309	0.956522	0.931304	0.91	1.08368e-09	-2.83085
NIPA1	Xetro.B01071	1	0.786087	0.99	2.58156e-24	2.29574
AGA	Xetro.A02956	0.956522	0.687826	0.92	2.85606e-21	0.0775333
PDCD11	Xetro.G00493	1	0.536087	0.98	8.89543e-17	-1.78956
ESPN	Xetro.G01629	1	0.898696	0.92	1.60182e-09	1.57324
GPR180	Xetro.B01141	1	0.504783	0.95	2.12531e-10	-0.127286
SLC28A3	Xetro.A01632	0.565217	0.848696	0.92	1.4457e-09	0.981853
TMEM51	Xetro.J00702	1	0.69	0.95	2.13056e-08	0.972011
FAM59A	Xetro.F00517	1	0.920435	0.94	8.28705e-06	-0.911025
MAX	Xetro.I00960	1	0.539565	0.98	7.02039e-18	-3.26087
SFRP5	Xetro.G00567	0.652174	0.901739	0.97	3.70072e-31	4.09407
JPH1	Xetro.F00378	1	0.61913	0.97	3.51596e-11	-2.94963
ACLY	Xetro.J00876	0.565217	0.96	0.94	6.46405e-14	3.5262
C10ORF35	Xetro.G00783	0.608696	1	0.92	5.49959e-09	3.21244
MAL	Xetro.E01456	1	0.63087	0.97	1.13006e-20	-1.14645
EFCAB8	Xetro.K01824	0.869565	0.993043	0.94	4.05614e-14	3.33789
BACH2	Xetro.E00582	0.782609	0.836522	0.94	5.71832e-11	1.70673
BACH1	Xetro.B02162	1	0.508696	0.99	1.96746e-08	-2.44144
LSS	Xetro.I00892	1	0.796956	0.98	1.68789e-13	0.393824
AGPAT1	Xetro.H01051	0.652174	0.978261	0.97	1.7737e-19	3.50501
LIN28B	Xetro.E00626	1	0.663044	0.95	5.89212e-08	-2.49856
HMCN1	Xetro.D01351	0.956522	0.833044	0.97	5.76428e-16	-0.646557
ANAPC5	Xetro.A00673	1	0.687826	0.96	4.33687e-27	0.976928
ANAPC7	Xetro.A00663	0.782609	0.985652	0.93	3.90089e-21	-1.52526
PSMD13	Xetro.D00287	0.73913	1	0.97	8.941e-13	-0.417564
VAPB	Xetro.K03681	0.652174	0.974783	0.92	2.62909e-07	-0.605914
TELO2	Xetro.I01405	0.652174	1	0.96	3.72978e-25	3.64376
ARF3	Xetro.B01272	0.565217	1	0.93	2.71805e-30	5.10177
MYLK3	Xetro.D02158	0.869565	0.931304	0.95	1.55997e-14	2.15316
C9ORF135	Xetro.A01676	0.869565	0.663478	0.95	2.02814e-28	-4.21374
RDM1	Xetro.D00159	1	0.607391	0.99	2.98405e-24	0.168118
RAB11FIP1	Xetro.C00530	1	0.84087	0.95	2.01105e-11	0.861205
RAB11FIP5	Xetro.A03324	0.565217	0.826087	0.95	7.22582e-24	8.20819
NRN1L	Xetro.D00528	0.652174	1	0.91	5.50098e-21	-0.241825
SLITRK6	Xetro.B01148	0.608696	0.873043	0.92	1.70353e-17	-1.49614
SLITRK4	Xetro.H00707	0.782609	0.901739	0.98	2.58009e-29	2.14507
RAB2B	Xetro.A01460	1	0.851739	0.93	1.77226e-11	-0.888821
GCHFR	Xetro.H01853	1	0.513043	0.93	5.19628e-11	-7.19617
TMEM159	Xetro.I01334	0.521739	1	0.97	5.22968e-16	-0.704269
CD44	Xetro.D00112	1	0.887826	0.93	2.38741e-27	0.926827
CD40	Xetro.J00651	0.956522	0.847826	0.96	1.21554e-19	-1.22085
RAB20	Xetro.B01657	0.565217	1	0.92	5.74545e-14	0.469686
RAB21	Xetro.C01729	0.782609	0.815652	0.95	2.07669e-10	1.27005
EIF4E3	Xetro.D02436	1	0.883913	0.98	4.86401e-12	1.50164
RAB25	Xetro.K00372	0.956522	0.963478	0.94	5.82711e-27	0.607962
NTAN1	Xetro.I01151	1	0.520435	0.95	8.76134e-29	-1.33005
PRPF8	Xetro.B00488	0.956522	0.597826	0.98	6.2864e-09	-2.59116
ZFHX4	Xetro.F00369	1	0.583478	0.97	1.405e-30	-1.40271
ZFP64	Xetro.K02064	1	0.654783	0.95	6.07547e-12	1.75965
ARRDC4	Xetro.C00742	1	0.523913	0.98	9.74141e-08	-3.111
ARRDC1	Xetro.K02166	0.782609	0.992609	0.92	2.03862e-07	-4.41093
ARRDC2	Xetro.A01902	0.782609	1	0.91	7.68295e-10	3.46718
ARRDC3	Xetro.A00549	1	0.557826	0.91	7.65466e-17	-2.9527
ELK3	Xetro.C01572	0.956522	0.916522	0.92	1.0807e-15	-0.746592
CDON	Xetro.G01162	0.652174	0.985652	0.92	1.30009e-14	-0.961949
PAK7	Xetro.E01395	0.565217	1	0.95	1.56933e-09	-3.61105
CHRNE	Xetro.K01414	0.782609	0.96	0.94	1.68369e-08	-0.949676
KCNG3	Xetro.E01523	0.608696	1	0.94	2.04901e-18	1.53612
NUBPL	Xetro.H01809	0.956522	0.717391	0.94	9.3218e-10	-3.40699
CBX1	Xetro.J00754	0.782609	0.992609	0.92	2.15907e-09	-2.83347
PMEPA1	Xetro.J00913	0.608696	1	0.94	1.47015e-13	-0.0785926
NLRP1	Xetro.K02468	0.782609	0.869565	0.94	5.62042e-15	3.16101
CALML4	Xetro.C00563	0.956522	0.803913	0.96	7.83655e-16	-1.33842
TMEM215	Xetro.A01953	1	0.577826	0.99	1.00069e-24	5.98168
GAS1	Xetro.A01622	0.782609	0.98913	0.93	1.52345e-09	-3.61506
PDGFRA	Xetro.A03047	1	0.671739	0.95	2.29615e-15	0.56129
KIAA1467	Xetro.D01424	1	0.594348	0.97	3.05199e-08	-4.69371
MCTP2	Xetro.C00737	1	0.568696	0.98	8.74742e-13	-2.7793
C6ORF204	Xetro.E00721	0.782609	0.913044	0.96	4.63599e-12	0.10273
NUP62	Xetro.H00449	1	0.517826	0.93	1.12314e-08	-2.21115
C6ORF203	Xetro.E00641	0.782609	0.978261	0.91	1.33361e-13	-1.93597
CSF1R	Xetro.C00968	1	0.52	0.96	2.19913e-18	1.6667
TPM2	Xetro.K03203	0.826087	0.938261	0.97	1.1653e-23	2.60096
TPM1	Xetro.G00951	1	0.590435	0.95	9.067e-18	-1.71638
FBXW8	Xetro.A00625	0.913044	0.601304	0.92	7.96234e-13	-3.00664
CA7	Xetro.D00707	0.869565	0.833044	0.98	6.14354e-27	-1.10022
SH3RF2	Xetro.C01306	0.913044	0.985217	0.94	3.7467e-20	2.87831
SSX2IP	Xetro.D01715	0.782609	0.981739	0.93	4.71867e-14	-0.759179
PPAN	Xetro.K00088	0.782609	0.992609	0.93	6.41615e-05	-2.82846
CLGN	Xetro.A02799	0.782609	0.956522	0.97	1.07094e-11	1.47793
RABL3	Xetro.B02577	0.565217	0.901739	0.94	6.64453e-23	5.4221
KLHL17	Xetro.G01447	0.652174	0.88087	0.91	3.55916e-23	0.349968
TOR1B	Xetro.H00176	0.608696	1	0.97	8.10677e-16	1.98055
RUFY1	Xetro.C01253	0.826087	0.731304	0.96	1.71247e-20	-3.57255
RUFY3	Xetro.A02571	1	0.55087	0.94	6.5566e-16	-1.35736
OSTC	Xetro.A02694	0.956522	0.920435	0.97	4.85197e-21	-1.39452
LNPEP	Xetro.A00457	1	0.504783	0.98	2.10746e-08	-2.63303
OLA1	Xetro.I00343	0.782609	1	0.95	1.74526e-13	1.23922
CYTH1	Xetro.G01928	0.652174	0.981739	0.97	1.06757e-08	0.0167332
CHCHD7	Xetro.F00459	0.782609	0.981739	0.93	4.21312e-16	3.26812
AGR2	Xetro.F01405	1	0.501304	0.98	1.23319e-08	-3.05818
AGR3	Xetro.F01404	0.826087	0.663478	0.98	7.33237e-20	-3.63357
CALCA	Xetro.D00067	0.608696	1	0.91	7.11975e-20	5.64179
CKM	Xetro.H00933	1	0.876957	0.94	2.98294e-20	1.18401
TRIM29	Xetro.G01389	0.782609	1	0.98	1.06504e-23	1.20394
ARCN1	Xetro.G01242	0.565217	1	0.91	7.84346e-11	-3.49081
NKAP	Xetro.H00662	1	0.536087	0.91	3.40558e-22	-2.88584
DNAJC24	Xetro.D00387	0.782609	1	0.94	8.04572e-06	-2.30704
PROSAPIP1	Xetro.A03387	1	0.555652	0.92	1.11962e-06	-1.56928
FAM86A	Xetro.I01085	1	0.61913	0.93	2.99712e-11	-2.29224
HOXC11	Xetro.B01510	1	0.512174	0.94	1.65853e-23	-1.54331
EIF4EBP2	Xetro.G00822	0.826087	0.51087	0.99	5.40098e-11	-4.79792
LOC388630	Xetro.A02274	0.652174	0.985652	0.94	2.57812e-11	-1.31431
BAG2	Xetro.K02982	0.565217	1	0.92	5.70548e-18	-4.30644
BAG3	Xetro.G00097	1	0.931304	0.91	1.72488e-16	1.71308
ZNF385B	Xetro.I00399	1	0.927391	0.96	6.65829e-12	-0.0592169
FSCN2	Xetro.G02012	0.782609	0.978261	0.95	4.46731e-22	-1.06817
C9ORF30	Xetro.F00912	0.869565	0.641304	0.97	1.89828e-09	-3.14473
RPS6KC1	Xetro.E01549	0.73913	1	0.93	2.22442e-27	-2.85652
TMPO	Xetro.C01590	1	0.554348	0.99	2.024e-11	-4.44042
MRPS10	Xetro.H01227	0.608696	1	0.91	7.65554e-20	7.70928
SC4MOL	Xetro.A02915	0.652174	0.992609	0.95	3.09735e-12	-0.86221
SLC48A1	Xetro.B01465	1	0.949565	0.97	2.27697e-13	-0.717648
RDH14	Xetro.I02071	1	0.673044	0.95	2.1018e-22	4.52286
KANK1	Xetro.A01694	0.652174	0.978261	0.91	4.72687e-10	-0.522455
FAM178A	Xetro.G00516	1	0.98913	0.96	1.82622e-13	-0.653532
KIAA1841	Xetro.E01302	1	0.511739	0.97	1.96296e-07	-4.76522
PTP4A3	Xetro.F00039	1	0.833044	0.96	8.80879e-19	-0.0194238
IFI35	Xetro.J00673	0.652174	0.981739	0.98	1.24511e-20	2.91084
TDRD7	Xetro.A01996	0.652174	0.992609	0.94	1.08034e-08	0.537505
TDRD5	Xetro.D01151	0.956522	0.572609	0.95	2.51188e-31	-3.01084
ABHD2	Xetro.C00712	1	0.783478	0.97	9.25093e-18	2.01521
ABHD3	Xetro.F00585	0.956522	0.873043	0.93	7.54952e-12	-2.40572
PA2G4	Xetro.B01320	0.695652	0.938261	0.92	6.55944e-16	-2.24526
NKIRAS2	Xetro.J00882	0.782609	0.891304	0.95	2.98988e-20	0.56087
NKIRAS1	Xetro.F01285	1	0.594348	0.98	8.69407e-19	4.6867
WDR52	Xetro.K03265	0.826087	0.520435	0.96	4.55806e-17	-5.49958
TRIM45	Xetro.K03904	0.782609	0.981739	0.96	3.59192e-12	2.72236
FTSJD2	Xetro.K03092	0.782609	0.97087	0.93	1.36003e-12	-0.368937
FAT3	Xetro.B02068	1	0.931304	0.91	3.60243e-13	2.08032
FAT2	Xetro.C01179	0.782609	0.996522	0.97	5.50036e-25	2.41636
FAT1	Xetro.A02998	0.782609	1	0.95	4.76689e-18	-1.03617
HOXC9	Xetro.B01508	0.782609	1	0.96	2.00118e-17	-0.906273
HOXC5	Xetro.B01503	0.956522	0.555652	0.98	2.02497e-36	-2.93668
UROC1	Xetro.D02505	0.956522	0.594348	0.97	5.04058e-18	-2.48591
C19ORF20	Xetro.A02084	1	0.847391	0.97	1.01709e-17	-0.194668
HMBS	Xetro.K04011	0.565217	1	0.94	3.88829e-31	5.26102
C5ORF30	Xetro.A00469	1	0.902174	0.93	2.67718e-07	-1.63182
GATSL3	Xetro.A01037	1	0.52913	0.96	1.33444e-26	1.57539
AKR7A2	Xetro.G02294	0.913044	0.84087	0.95	4.88841e-24	-1.69278
ASCC1	Xetro.G00223	1	0.503913	0.92	3.93208e-18	-3.5538
DSCAML1	Xetro.G01282	1	0.531304	0.96	2.20925e-14	-1.00721
MARCH11	Xetro.F00947	0.782609	0.981739	0.93	5.17261e-08	3.99985
GAMT	Xetro.A02266	0.913044	0.963478	0.98	5.9244e-06	0.630184
MAPK14	Xetro.A01255	0.652174	1	0.94	3.36486e-10	-1.90567
FZD1	Xetro.F01492	0.521739	1	0.95	2.26126e-08	0.176615
FZD6	Xetro.F00226	0.782609	1	0.91	1.87275e-20	-3.24598
TGFBRAP1	Xetro.B01016	1	0.768696	0.97	7.90384e-18	-0.432942
SOS2	Xetro.H01418	0.565217	0.996522	0.95	1.74945e-10	-2.36797
TACC1	Xetro.C00179	1	0.746957	0.92	1.06533e-05	-4.26504
MRTO4	Xetro.G02292	1	0.503478	0.98	3.44133e-15	-1.0498
KIF20B	Xetro.G00642	0.782609	1	0.94	2.55919e-25	-1.74733
RPS3	Xetro.B02316	1	0.945217	0.97	7.22525e-12	1.94091
CAB39	Xetro.I00650	0.652174	1	0.97	8.09932e-15	-0.309353
ANKHD1	Xetro.C01247	0.956522	0.815652	0.93	2.07357e-12	-2.5034
BCL2L12	Xetro.G01817	0.608696	1	0.97	6.44456e-06	-0.913665
CTU2	Xetro.D00743	0.782609	0.98913	0.94	3.61045e-06	-3.45017
SIN3B	Xetro.A02029	0.565217	0.963913	0.91	7.40026e-08	-1.63081
ISYNA1	Xetro.A02067	0.782609	0.942174	0.94	4.18724e-06	-1.20353
PCDH8	Xetro.B01194	0.782609	0.901739	0.97	1.58798e-10	1.46342
DBX1	Xetro.D00034	1	0.691739	0.99	1.32393e-24	0.917611
RPL38	Xetro.K00388	1	0.912174	0.98	4.56245e-11	1.67108
RPL39	Xetro.H00658	1	0.927391	0.98	4.52419e-11	1.39746
RPL36	Xetro.A02421	0.956522	0.963478	0.98	4.01552e-23	0.764338
RPL37	Xetro.A00392	1	0.941739	0.99	5.85577e-14	-0.349914
RPL34	Xetro.E01291	0.782609	0.887826	0.99	1.38104e-20	-1.53335
RPL32	Xetro.K04562	0.782609	0.94913	0.97	1.18097e-12	-0.825219
RPL30	Xetro.F00252	1	0.876522	0.98	1.72492e-14	2.14947
RPL31	Xetro.B00989	1	0.916522	0.98	1.99004e-16	1.17416
TARBP1	Xetro.E00929	0.782609	0.981739	0.92	1.8446e-21	-1.68871
ATF2	Xetro.I00376	0.782609	0.963478	0.97	6.62257e-14	0.536663
PPAP2B	Xetro.D01851	1	0.605217	0.98	9.77759e-13	-3.14063
EEF2K	Xetro.I01323	1	0.749565	0.98	3.15187e-15	-1.03943
LHX5	Xetro.A01005	0.652174	0.974783	0.95	8.95005e-11	1.04766
LHX8	Xetro.D01758	1	0.534348	0.94	5.4802e-16	1.18654
LHX9	Xetro.D01301	1	0.717391	0.96	6.1712e-15	0.125143
B3GALTL	Xetro.B01789	1	0.576087	0.95	2.41443e-12	-2.0209
SLC38A9	Xetro.A00148	0.565217	0.803478	0.92	7.10646e-14	1.33928
CYP3A4	Xetro.K02396	1	0.90913	0.95	3.41483e-18	0.525133
CYP3A5	Xetro.F01239	0.695652	1	0.95	1.02378e-15	1.12876
NTN1	Xetro.G01765	0.956522	0.869565	0.97	3.6017e-28	-0.0008184
YBX2	Xetro.K03825	1	0.546956	0.91	6.61655e-14	-1.99948
JAM2	Xetro.B02166	0.782609	1	0.94	6.66593e-15	0.0978077
LRIT1	Xetro.G00918	1	0.515652	0.96	2.78048e-20	3.78469
C3ORF21	Xetro.E00069	0.565217	1	0.96	7.17803e-12	-0.745521
ARPC3	Xetro.A00662	0.73913	0.891304	0.97	2.15581e-24	-1.04118
ZIC3	Xetro.H00900	0.73913	1	0.98	3.46887e-17	0.522411
TBC1D2B	Xetro.G00961	0.869565	0.538696	0.98	6.71149e-13	-4.33287
SARM1	Xetro.B00379	1	0.639565	0.95	3.97863e-23	-1.12498
SENP5	Xetro.E00060	0.782609	0.96	0.93	2.07342e-10	0.41155
SENP1	Xetro.B01448	0.782609	0.985652	0.97	4.91196e-17	-1.79922
ING1	Xetro.B01661	1	0.733478	0.92	4.05262e-11	3.13915
VASH1	Xetro.H01171	0.782609	0.98913	0.93	2.42626e-12	0.691661
BHLHE40	Xetro.D02385	0.782609	0.98913	0.94	9.32108e-14	-0.515689
WDFY4	Xetro.G00723	0.652174	0.992609	0.97	8.03183e-17	0.822976
GFPT1	Xetro.G00443	0.826087	0.555652	0.98	9.63028e-16	-3.4955
GLA	Xetro.H00375	1	0.793478	0.96	2.67323e-16	-0.584144
SLC2A10	Xetro.J00367	1	0.985652	0.97	1.00314e-14	-1.16872
NCOA5	Xetro.J00652	0.869565	0.576087	0.94	1.97355e-15	-2.25001
CISH	Xetro.D02186	0.913044	0.913044	0.96	1.70494e-20	-1.86537
MAGI2	Xetro.C01976	1	0.513043	0.99	1.47085e-19	-2.91157
PRDM12	Xetro.H00151	0.521739	1	0.94	6.51276e-16	-1.0902
PRAM1	Xetro.A02137	0.565217	0.85913	0.95	4.73934e-18	3.85528
ZNF638	Xetro.A03371	0.956522	0.565217	0.98	1.99515e-06	-4.40274
AK1	Xetro.H00237	0.869565	0.887826	0.98	6.48766e-17	-0.182966
ZNF474	Xetro.A00561	0.956522	0.608696	0.97	6.02975e-19	-1.26424
WDR83	Xetro.K00856	0.782609	0.967391	0.95	2.95594e-08	2.37988
WRNIP1	Xetro.F00856	1	0.608696	0.95	1.22488e-12	-2.74257
ERF	Xetro.G01785	0.73913	0.891304	0.91	4.23948e-10	-0.841843
ERG	Xetro.B02227	0.913044	0.883913	0.92	2.52208e-18	0.993781
HAND1	Xetro.C01160	0.826087	0.934783	0.93	1.45683e-31	-0.796757
EPS8	Xetro.C00106	0.826087	0.594348	0.97	4.23014e-28	-3.72225
WDR88	Xetro.D00680	1	0.876957	0.97	4.55254e-35	2.55165
TMEM55A	Xetro.F00302	1	0.920435	0.93	1.6836e-17	-0.927352
SNCB	Xetro.C01484	0.782609	1	0.96	7.33599e-18	3.36607
SLC24A6	Xetro.A01001	1	0.916522	0.96	0.000113886	-2.35241
SLC24A3	Xetro.E01262	0.521739	1	0.94	1.9245e-07	-3.19867
MEX3D	Xetro.A02323	1	0.847391	0.94	4.09032e-19	-1.78002
MEX3A	Xetro.K01260	0.956522	0.687826	0.96	4.58476e-18	0.192457
SLC25A23	Xetro.K00884	1	0.633913	0.96	4.53801e-28	-1.01505
DNTTIP1	Xetro.J00675	0.565217	0.96	0.94	7.10621e-14	2.56227
DNTTIP2	Xetro.G00333	1	0.716956	0.97	3.21282e-07	-1.63347
MTMR2	Xetro.B02039	0.826087	0.55087	0.95	3.86783e-06	-4.25063
ACAP3	Xetro.G01549	0.782609	1	0.93	3.62968e-12	0.0139779
UBA52	Xetro.F01652	1	0.88	0.98	2.5727e-11	0.589314
DND1	Xetro.C01112	1	0.71	0.98	1.22124e-29	-1.71619
FOLH1	Xetro.B02179	0.782609	0.981739	0.95	9.36327e-25	-0.208623
MIA	Xetro.H01299	0.782609	0.84087	0.93	1.70304e-25	-0.279382
EXOSC4	Xetro.F00023	0.782609	0.963478	0.91	5.53641e-16	1.69419
TULP1	Xetro.K03177	1	0.677391	0.95	9.69642e-18	0.921216
TULP4	Xetro.E01015	0.826087	0.543478	0.97	4.49655e-10	-3.09738
NCOR2	Xetro.A00735	0.652174	0.946087	0.95	1.16485e-10	2.6503
FARP2	Xetro.I00843	0.73913	1	0.97	4.91152e-15	0.101299
DEPDC1	Xetro.D01784	1	0.960435	0.95	9.19591e-05	-1.13621
SCYL3	Xetro.D01383	0.652174	0.978261	0.91	4.90876e-10	0.423797
STXBP5	Xetro.E01115	0.913044	0.501304	0.93	4.9204e-17	-4.86504
SKP2	Xetro.A00427	1	0.513478	0.98	5.08849e-17	-4.11155
NOC2L	Xetro.G01444	0.782609	1	0.95	8.45088e-17	-2.60599
TMEM200A	Xetro.E00830	0.869565	0.862609	0.92	5.12915e-18	-1.45322
FANCM	Xetro.H01409	1	0.64087	0.96	1.87784e-17	-0.394142
HAS3	Xetro.D00897	0.826087	0.869565	0.96	2.79476e-12	-3.51675
CA5B	Xetro.D00844	0.782609	0.803478	0.97	1.15777e-19	5.72696
IRS1	Xetro.E00329	1	0.514348	0.95	7.14951e-15	-2.32606
HOXA7	Xetro.F01333	0.869565	0.920435	0.97	4.17764e-26	-2.27902
HOXA2	Xetro.F01339	0.73913	1	0.97	1.2427e-24	-1.7558
HOXA1	Xetro.F01340	0.956522	0.902174	0.98	1.36414e-19	-1.80043
LPAR6	Xetro.B01245	0.956522	0.523913	0.97	5.33759e-09	-3.5251
HOXA9	Xetro.F01332	0.826087	0.891304	0.98	6.07966e-38	-1.09955
NEURL	Xetro.G00489	1	0.533913	0.97	9.64036e-10	-3.11966
FAM188B	Xetro.F01884	0.565217	0.923478	0.92	1.67737e-09	3.50551
ARSK	Xetro.A00535	1	0.793044	0.96	2.23391e-22	2.26522
RGL3	Xetro.K00322	0.652174	0.974783	0.91	2.16667e-07	-2.62331
MTX3	Xetro.A00253	0.826087	0.553044	0.95	7.61088e-13	-4.14718
MTX2	Xetro.I00363	1	0.746957	0.92	6.81359e-11	-2.51989
ATP10A	Xetro.B01062	0.782609	0.98913	0.98	9.53274e-16	2.19622
PRKCB	Xetro.I01470	0.565217	0.963913	0.97	5.44709e-09	6.65649
CCDC94	Xetro.E01004	0.652174	0.815652	0.98	3.04222e-27	5.0412
CCDC96	Xetro.A03194	0.565217	0.985652	0.97	1.10257e-21	0.900378
PPP1R8	Xetro.B00066	1	0.511739	0.93	2.44454e-06	-4.42374
CCDC93	Xetro.K03863	1	0.565217	0.98	1.59243e-10	-2.08766
ATP5J2	Xetro.I00757	0.695652	1	0.96	2.16448e-17	-1.44632
TRPV4	Xetro.A00973	1	0.652609	0.95	7.67383e-09	-3.8831
CTSC	Xetro.B02187	0.652174	0.946087	0.94	9.09434e-17	2.02893
CTSD	Xetro.D00424	0.652174	0.913044	0.99	1.22195e-21	3.89349
RPL14	Xetro.F01228	1	0.942174	0.98	1.45874e-07	2.18531
RPL15	Xetro.F01284	1	0.901739	0.97	8.03026e-12	2.14964
CTSZ	Xetro.K02870	1	0.85087	0.99	6.3371e-08	1.51943
RPL17	Xetro.A00097	0.956522	0.985217	0.98	4.049e-16	0.97448
RPL10	Xetro.K01931	1	0.931304	0.97	4.38402e-14	1.33359
RPL11	Xetro.B00283	1	0.945652	0.98	1.41771e-11	1.52733
RPL12	Xetro.K04924	1	0.883043	0.96	4.18782e-08	0.549455
RPL13	Xetro.D00759	1	0.949565	0.97	7.08723e-11	3.01899
FGFR4	Xetro.C01456	0.869565	0.523913	0.98	5.77627e-11	-4.02132
RPL18	Xetro.G01753	1	0.924348	0.98	9.36532e-09	1.93738
FGFR3	Xetro.A03261	0.608696	1	0.96	1.56253e-13	-0.783366
PCYT1A	Xetro.E00101	1	0.545652	0.92	3.09431e-19	-4.83127
AMMECR1	Xetro.H00622	0.782609	0.978261	0.93	1.214e-05	-1.92535
RGR	Xetro.G00919	1	0.826087	0.91	3.74198e-20	0.605616
C20ORF3	Xetro.C01688	0.652174	0.956522	0.91	0.000130497	0.46326
C20ORF7	Xetro.E01375	0.565217	1	0.96	2.50183e-14	-2.03482
AFF1	Xetro.K00993	0.652174	0.978261	0.94	2.75088e-22	1.75111
SLCO4C1	Xetro.A00466	0.695652	1	0.92	2.10056e-09	-0.877953
KIAA0196	Xetro.F00113	1	0.51913	0.94	1.71129e-15	-3.88552
ERP29	Xetro.A00642	1	0.876522	0.96	5.54311e-18	0.098261
UBA5	Xetro.F01197	0.521739	1	0.92	6.27709e-06	-4.68815
UBA2	Xetro.D00693	0.73913	1	0.94	6.99124e-13	-1.06256
PWP2	Xetro.K03022	0.782609	0.981739	0.98	1.90336e-20	0.808546
PWP1	Xetro.C01284	1	0.880435	0.91	1.64082e-16	-0.24568
PHF20	Xetro.J00214	0.608696	1	0.91	1.31562e-19	-0.905153
UBE2H	Xetro.C02083	1	0.865652	0.93	5.72709e-18	-0.0579446
UBE2N	Xetro.C01644	0.565217	0.901739	0.92	5.84339e-05	0.706338
C18ORF10	Xetro.A00056	1	0.530435	0.99	3.71845e-29	-2.24373
ILK	Xetro.K04055	1	0.525217	0.94	4.96213e-08	-4.75272
PNO1	Xetro.E01346	0.782609	0.985652	0.96	4.1245e-10	-3.3021
LFNG	Xetro.I01218	0.652174	0.992609	0.95	1.21048e-09	-3.59154
FOXR1	Xetro.G01246	1	0.516087	0.98	3.72016e-15	1.71236
NDUFA8	Xetro.H00024	0.652174	0.891304	0.93	4.24203e-09	3.76346
FAM171A1	Xetro.F01513	1	0.883913	0.96	3.26448e-11	0.468927
DACH1	Xetro.B01183	1	0.65913	0.96	4.06754e-12	1.3616
IL8	Xetro.A02763	0.565217	0.848696	0.97	4.57386e-19	3.69425
DTX1	Xetro.A01018	1	0.702609	0.95	1.32263e-09	1.16557
BIRC7	Xetro.K04121	1	0.978696	0.99	2.9635e-17	0.691193
ANKRD16	Xetro.C02049	0.565217	0.946087	0.95	4.46197e-22	0.585544
ANKRD10	Xetro.B01662	1	0.844348	0.96	4.81044e-14	0.454453
TMEM35	Xetro.H00439	0.826087	0.521739	0.95	2.66143e-15	-3.41812
NT5C1A	Xetro.I02069	1	0.694783	0.99	5.13595e-39	-0.840693
NT5C2	Xetro.G00498	1	0.84087	0.93	1.07554e-28	1.24822
POU3F3	Xetro.B01013	1	0.811739	0.92	6.85745e-13	-0.643432
POU3F1	Xetro.B00070	1	0.511739	0.93	3.8319e-15	-2.93661
POU3F4	Xetro.H00751	1	0.847826	0.94	8.80158e-07	0.0102315
FAM53A	Xetro.A03267	0.782609	0.913044	0.96	9.018e-13	0.927777
SDS	Xetro.A01003	0.652174	0.981739	0.91	1.9635e-10	1.01537
AOC3	Xetro.J00623	1	0.993043	0.93	2.02239e-08	2.79461
TIMP2	Xetro.J00609	0.913044	0.545652	0.98	4.12863e-07	-3.54082
PARS2	Xetro.D02019	0.73913	1	0.92	4.0781e-08	-3.70241
KCNK1	Xetro.H00130	0.782609	1	0.93	1.78957e-11	-1.64839
SUSD2	Xetro.A00599	0.782609	1	0.95	4.16264e-22	-1.45505
DDX4	Xetro.A00147	0.826087	0.873043	0.94	1.11553e-26	-0.89497
INADL	Xetro.D01830	0.956522	0.533913	0.93	2.26042e-22	-4.28975
C5ORF4	Xetro.C01163	0.565217	1	0.97	8.48072e-11	6.99683
SLC7A8	Xetro.A01550	0.782609	0.901739	0.95	6.96792e-19	0.833477
HAUS3	Xetro.K04772	0.565217	1	0.94	3.16241e-16	-4.02603
UBXN8	Xetro.A02346	0.565217	0.996522	0.94	2.27861e-06	-2.94782
NR5A2	Xetro.D01296	0.695652	1	0.97	3.21405e-21	-0.374207
DLX3	Xetro.J00553	0.782609	0.956522	0.98	1.40139e-27	2.07244
NACA	Xetro.F01739	0.782609	0.985217	0.99	1.66597e-18	2.48181
VAV2	Xetro.H00069	0.652174	1	0.96	1.35049e-24	1.30639
TNFAIP1	Xetro.B00735	1	0.931304	0.92	9.90659e-06	-0.646773
DMRT3	Xetro.A01697	0.913044	0.883913	0.93	5.4086e-05	-2.12183
NR6A1	Xetro.H00338	0.956522	0.641304	0.93	1.02067e-11	-2.02916
MARS2	Xetro.H00384	0.73913	1	0.97	1.53582e-17	0.233853
MGAT5B	Xetro.J00088	0.652174	1	0.96	1.29144e-24	4.51714
PAQR3	Xetro.A02375	1	0.54	0.99	7.42904e-11	-2.08249
CTDSP2	Xetro.B01412	1	0.826522	0.93	3.10913e-09	0.0192493
MAK16	Xetro.C00312	1	0.538696	0.96	1.46614e-05	-3.27678
C6ORF145	Xetro.F00839	1	0.514348	0.97	6.37725e-30	-3.54095
SP8	Xetro.F01382	1	0.717826	0.98	1.26408e-15	-2.59623
ALS2CR12	Xetro.I00536	1	0.597826	0.97	2.04516e-24	-0.294561
ACAD11	Xetro.F01195	0.73913	1	0.97	1.27383e-15	4.17144
CMPK1	Xetro.D01958	0.782609	1	0.92	5.8254e-07	-3.21331
PLOD1	Xetro.G01415	0.652174	1	0.95	5.09827e-25	-1.66834
DNASE2	Xetro.K00358	0.782609	0.956522	0.95	8.46485e-15	0.180855
GNA13	Xetro.G01964	1	0.554348	0.93	1.51097e-09	-1.62244
GFI1	Xetro.D01201	0.782609	0.978261	0.97	6.02073e-31	1.1493
UNC45A	Xetro.C00675	0.652174	0.88087	0.95	4.66698e-15	4.12379
DUS4L	Xetro.C01932	0.652174	0.985652	0.96	7.44898e-06	-1.40294
SUPT5H	Xetro.H01131	0.826087	0.51913	0.98	6.80742e-11	-5.07489
SLITRK2	Xetro.H00705	0.782609	0.923913	0.93	2.70687e-08	0.261483
DHX29	Xetro.A00152	1	0.520435	0.95	6.62304e-11	-4.10481
SHCBP1	Xetro.D02163	1	0.920435	0.95	4.02207e-23	1.49378
MITD1	Xetro.B01042	0.782609	0.985652	0.95	3.68601e-27	1.09655
C1ORF27	Xetro.D01355	0.652174	0.985652	0.95	1.3298e-14	-1.22103
C1ORF21	Xetro.D01347	0.956522	0.608696	0.97	6.67916e-14	-1.91918
CEP78	Xetro.A01636	1	0.880435	0.93	1.4383e-06	-4.74184
ADAP1	Xetro.D01614	1	0.503478	0.96	6.85806e-11	-3.83829
TPK1	Xetro.F01166	0.782609	0.981739	0.93	4.53678e-19	-0.744496
C3ORF70	Xetro.I00559	0.956522	0.898696	0.94	1.0192e-13	0.434456
RPL7A	Xetro.H00105	1	0.935217	0.97	1.34514e-25	1.52978
ZNF510	Xetro.K01813	1	0.507391	0.92	1.62668e-14	-4.85236
HNMT	Xetro.C00876	1	0.684783	0.94	2.64637e-24	2.64339
RPH3AL	Xetro.B00522	0.652174	0.981739	0.96	3.15137e-08	-0.681046
SLC39A9	Xetro.H01702	0.652174	0.981739	0.92	2.26165e-10	-1.62877
SLC39A3	Xetro.A02441	0.565217	1	0.92	0.000663411	-1.90184
KIAA0355	Xetro.D00697	0.565217	0.996522	0.94	6.90359e-06	-0.928304
REL	Xetro.E01298	0.73913	1	0.96	1.63384e-11	-1.25366
CDH15	Xetro.D00752	1	0.812174	0.97	2.51705e-11	1.18261
SLC30A10	Xetro.E01580	1	0.909565	0.97	1.61991e-12	1.21112
C9ORF91	Xetro.H00307	0.652174	0.923478	0.91	3.67726e-12	-1.37708
SP7	Xetro.B01525	1	0.938261	0.98	4.51937e-20	0.355249
LEF1	Xetro.A02690	0.956522	0.942174	0.95	1.03205e-19	-0.832125
C15ORF33	Xetro.C00593	0.956522	0.594348	0.92	1.58465e-17	-2.36854
ATAD2B	Xetro.I02030	1	0.543478	0.97	8.2894e-16	-4.53389
GREB1L	Xetro.F00587	0.913044	0.771304	0.96	1.45938e-18	-0.945868
RBM6	Xetro.F01819	0.956522	0.541304	0.98	4.73237e-19	-3.43588
RBM5	Xetro.F01818	1	0.505652	0.98	9.98869e-09	-3.92114
B4GALNT2	Xetro.J00568	0.913044	0.938261	0.91	1.40309e-21	0.973173
C18ORF32	Xetro.A00096	0.652174	0.967391	0.95	2.26271e-13	2.54492
NUDC	Xetro.B00021	0.652174	0.97087	0.96	4.11715e-14	1.70475
C10ORF26	Xetro.G00506	1	0.594348	0.97	2.55125e-09	-3.39196
NUMBL	Xetro.H01564	0.782609	1	0.91	4.22749e-12	-2.86348
NDUFC2	Xetro.B02402	0.956522	0.993043	0.94	1.27012e-18	-1.81668
NRP1	Xetro.F01606	1	0.847826	0.99	1.15192e-09	0.391426
NRP2	Xetro.I00459	0.782609	0.891304	0.95	3.64875e-12	-0.141052
CA2	Xetro.F00327	0.73913	0.847826	0.97	1.31955e-31	-2.27131
CA6	Xetro.G01438	0.782609	0.88087	0.94	5.1102e-12	4.89007
FUT8	Xetro.I00961	0.869565	0.793478	0.97	6.26891e-25	-1.00665
UFC1	Xetro.K02659	0.73913	0.956522	0.97	7.76677e-23	2.4262
SF1	Xetro.D00552	1	0.855217	0.97	1.83349e-16	-1.36747
FBLN1	Xetro.K03753	0.956522	0.533913	0.99	1.21354e-26	-2.73085
HSPC159	Xetro.E01323	0.956522	1	0.92	8.91915e-16	0.241677
PEX11G	Xetro.A02170	0.782609	0.996522	0.96	4.44221e-21	-1.52158
DMRT2	Xetro.A01698	1	0.793478	0.96	6.1839e-25	-0.400706
SF3A1	Xetro.A01040	1	0.514783	0.98	3.89302e-16	-2.64058
IQCA1	Xetro.I00874	1	0.665217	0.92	2.41334e-22	-0.78936
C20ORF30	Xetro.G00455	1	0.898696	0.97	1.44313e-16	0.534438
GLTPD1	Xetro.G01553	1	0.568696	0.95	4.8132e-19	-2.33226
SH3TC2	Xetro.C01364	1	0.557826	0.96	4.02878e-11	0.0142205
BBS10	Xetro.C01746	0.565217	0.97087	0.93	3.83251e-17	0.859166
HS6ST1	Xetro.E00423	0.652174	1	0.94	7.74037e-12	-1.65147
FAM167A	Xetro.K05136	1	0.931304	0.98	1.06746e-22	0.292787
PROSC	Xetro.C00527	1	0.509565	0.93	8.86284e-19	-1.49338
NAE1	Xetro.D00739	1	0.633913	0.95	1.45578e-18	-1.0206
TAPT1	Xetro.A03135	1	0.504783	0.96	3.95992e-06	-3.73904
SLC23A3	Xetro.I00124	0.652174	0.956522	0.92	1.00922e-10	1.13607
GDPD5	Xetro.B02308	0.782609	0.923478	0.95	1.29759e-16	-0.349245
TGFB1	Xetro.H01328	1	0.815652	0.97	2.33355e-25	-0.115718
TGFB2	Xetro.E01571	0.956522	0.985217	0.96	3.09257e-14	1.87037
TBCEL	Xetro.G01398	0.869565	0.862609	0.94	1.014e-23	-2.156
OSGEPL1	Xetro.I00765	0.956522	0.543478	0.93	7.9055e-10	-4.98999
LOH12CR1	Xetro.C00141	0.782609	1	0.91	0.000755915	-1.56133
YWHAZ	Xetro.F00237	1	0.818696	0.99	3.0065e-14	-2.02079
YWHAQ	Xetro.E00382	1	0.862174	0.98	1.97317e-10	1.58302
C22ORF25	Xetro.A00790	0.695652	1	0.92	1.57216e-19	2.14133
YWHAB	Xetro.J00732	1	0.597826	0.99	4.20836e-18	-2.00428
YWHAE	Xetro.B00421	0.565217	0.901739	0.92	1.00022e-14	1.11983
VAMP7	Xetro.H00779	1	0.561739	0.96	2.71729e-18	3.24299
MOSC1	Xetro.A00024	0.695652	1	0.96	2.32013e-15	3.92044
TGFBI	Xetro.C01361	0.869565	0.641304	0.97	2.81835e-20	-2.42613
MMP2	Xetro.D00615	0.869565	0.923913	0.99	2.52563e-19	1.44438
MMP1	Xetro.B01997	0.956522	0.601304	0.95	1.93289e-21	-1.43092
KCNE1	Xetro.B02115	1	0.522609	0.95	5.44226e-13	-1.13316
CAPRIN2	Xetro.K01502	0.913044	0.931304	0.97	1.52314e-18	1.90532
C7ORF36	Xetro.F01041	0.782609	0.85913	0.96	2.41647e-15	3.28146
LRRC6	Xetro.F00091	0.565217	0.97087	0.98	1.31267e-28	2.41935
TNIP2	Xetro.A03240	0.565217	0.836522	0.93	4.80902e-17	1.62764
USP33	Xetro.D01742	1	0.586956	0.97	3.08119e-19	-2.50686
MORN5	Xetro.H00023	1	0.887391	0.96	3.7869e-18	1.23329
MORN2	Xetro.E01212	1	0.869565	0.97	3.77118e-26	0.18046
CCL25	Xetro.A02175	0.652174	0.909565	0.91	9.5305e-29	1.57919
APOBEC2	Xetro.A01158	0.956522	0.905652	0.95	6.37838e-23	2.03194
RUNX1	Xetro.B02103	0.782609	0.992609	0.98	4.65248e-22	-1.11899
UBE2CBP	Xetro.E00544	0.782609	0.992609	0.98	2.58002e-29	0.430941
DOCK8	Xetro.A01692	1	0.590435	0.97	8.60107e-10	-2.98661
ACSBG2	Xetro.A02205	0.782609	0.992609	0.96	8.22095e-17	-0.155224
HSPH1	Xetro.B01791	0.608696	1	0.91	2.94686e-08	-1.90344
SLC9A3	Xetro.F00903	1	0.945652	0.95	1.70959e-18	2.49474
SLC9A8	Xetro.J00377	1	0.891304	0.98	6.97142e-08	0.64106
SCNN1G	Xetro.I01363	0.782609	0.992609	0.94	4.39221e-14	1.83834
SCNN1B	Xetro.I01364	1	0.526522	0.96	7.31145e-27	-1.31907
PLCB3	Xetro.D00912	0.826087	0.506087	0.98	3.75566e-17	-4.01059
RHBDF2	Xetro.J00106	1	0.555652	0.92	3.6773e-05	-0.97025
MMADHC	Xetro.I00208	1	0.927391	0.95	7.47226e-19	-1.47455
TBX2	Xetro.B00319	0.565217	0.974783	0.95	5.09149e-15	0.831488
TBX3	Xetro.A01009	1	0.971304	0.94	1.85417e-15	0.870578
CTNND1	Xetro.D00247	1	0.515652	0.91	6.03119e-10	-1.70071
FBXO7	Xetro.D01694	0.652174	1	0.94	5.43968e-13	1.23553
A2M	Xetro.K01697	0.913044	0.931304	0.96	2.96496e-27	0.786574
ZNF534	Xetro.H00462	0.782609	0.913044	0.92	5.0623e-26	2.00012
TAL1	Xetro.D01956	1	0.66	0.92	8.61473e-26	-2.35979
NT5DC3	Xetro.C01549	0.652174	1	0.93	3.4544e-18	-0.550689
EZH1	Xetro.J00611	0.956522	0.526522	0.97	2.22438e-23	-3.05619
PPIE	Xetro.B00295	0.869565	0.533913	0.95	1.45873e-09	-4.46606
CAMSAP1	Xetro.K02584	1	0.583478	0.98	6.66032e-13	-2.46651
MID1	Xetro.B00803	0.652174	1	0.96	7.75706e-15	0.560472
WASF2	Xetro.B00029	0.521739	1	0.91	4.53266e-08	-4.3094
WASF3	Xetro.B01828	0.956522	0.673913	0.93	4.66417e-28	-2.0509
FAU	Xetro.D01030	0.782609	0.913044	0.98	2.3244e-08	2.3739
HNRNPA2B1	Xetro.F01345	0.956522	0.531304	0.97	1.45986e-12	-3.2667
MIDN	Xetro.A02259	1	0.526522	0.95	1.09816e-09	-3.27854
NCAPH2	Xetro.C02120	0.652174	0.996522	0.92	6.94585e-08	-0.541284
PURA	Xetro.C01233	1	0.90913	0.93	5.5191e-09	-1.7329
C18ORF55	Xetro.F00690	0.565217	0.85913	0.91	2.46277e-07	5.43088
MAN2B2	Xetro.A03188	1	0.594348	0.93	1.2481e-05	-4.97241
CCS	Xetro.D01125	0.565217	1	0.93	2.12388e-13	1.9024
PDE7A	Xetro.F00421	0.782609	0.981739	0.94	2.29737e-05	-1.1341
COG3	Xetro.B01224	1	0.548696	0.93	6.43576e-08	-4.63211
FLI1	Xetro.G01512	0.913044	0.894783	0.98	3.11946e-12	-1.12111
COG5	Xetro.C01934	0.826087	0.583478	0.94	2.4567e-15	-4.81695
UBC	Xetro.A00739	0.782609	0.974783	0.95	2.36875e-15	0.433056
ANKRD53	Xetro.G00073	0.869565	0.894783	0.95	2.2274e-16	-1.07368
ANKRD54	Xetro.D01593	0.521739	1	0.96	1.21609e-21	3.7084
PLXNB3	Xetro.H00221	0.652174	0.967391	0.92	5.75306e-07	2.16513
PLXNB1	Xetro.D02323	1	0.673913	0.93	4.7547e-18	-0.38019
PCBP2	Xetro.F00181	0.608696	1	0.98	9.23214e-17	1.47282
C1QL1	Xetro.J00487	1	0.626522	0.94	1.7687e-11	6.10552
SIRT1	Xetro.G00669	0.565217	0.85913	0.94	7.30028e-18	2.32346
RASL11A	Xetro.B01822	0.695652	0.927391	0.97	3.57361e-22	-0.936422
GLRB	Xetro.A02889	1	0.638261	0.91	5.12352e-08	-1.48923
SEZ6L2	Xetro.K01781	1	0.782609	0.97	2.21233e-08	-0.610492
HOPX	Xetro.A02002	0.913044	0.876957	0.96	6.81537e-16	-2.65099
RBM27	Xetro.C01304	1	0.525217	0.97	2.19713e-22	-2.5412
EPHA8	Xetro.K03580	1	0.894783	0.94	9.90245e-15	4.69476
EPHA7	Xetro.E00586	0.956522	0.553044	0.91	5.48303e-21	-2.17902
EPHA2	Xetro.K03571	0.695652	0.909565	0.95	2.99423e-25	-1.73684
KDM6A	Xetro.B00952	0.652174	0.98913	0.91	3.46755e-05	-0.887794
FGF10	Xetro.A00370	0.695652	1	0.95	7.19469e-25	1.90156
COL9A2	Xetro.B00233	0.652174	0.923478	0.94	5.47626e-24	2.49704
COL9A3	Xetro.J00582	1	0.55087	0.95	7.11087e-15	-3.1934
COL9A1	Xetro.K03280	0.913044	0.731304	0.92	9.93564e-13	-0.143384
SEMA3D	Xetro.C01989	1	0.520435	0.98	1.66957e-08	1.67501
ZNF259	Xetro.G01301	1	0.945217	0.98	5.74566e-22	0.910244
GPBAR1	Xetro.I00068	1	0.722609	0.92	2.62195e-18	1.95486
TSR1	Xetro.B00384	1	0.55087	0.98	2.08081e-06	-3.57476
TMEM183A	Xetro.A01319	0.913044	0.783044	0.95	4.16561e-26	-1.09764
MLXIPL	Xetro.B00883	0.826087	0.509565	0.97	1.50067e-19	-5.75968
DAZAP2	Xetro.B01420	0.826087	0.568696	0.97	1.51443e-18	-3.6779
PPAPDC2	Xetro.D01362	0.565217	1	0.94	8.12606e-10	-2.50901
MFAP3	Xetro.C00907	0.608696	1	0.96	4.37082e-20	2.80905
OTX2	Xetro.H01645	0.565217	0.981739	0.95	5.44094e-09	-0.396442
NDUFAB1	Xetro.I01460	0.782609	0.993043	0.94	1.37142e-10	0.416727
PVRL1	Xetro.G01226	0.652174	0.96	0.97	2.30794e-17	1.92606
HEBP1	Xetro.D01474	0.565217	1	0.93	1.28474e-10	3.56171
NDUFB2	Xetro.C00049	0.826087	0.938261	0.99	2.47295e-17	1.62832
LECT1	Xetro.B01195	0.956522	0.586956	0.96	5.52791e-21	-2.15003
RAB33B	Xetro.A02789	1	0.506087	0.96	5.26857e-16	-3.2019
LACTB	Xetro.G00952	0.521739	1	0.96	7.85419e-22	2.02344
RAD1	Xetro.A00340	0.652174	0.967391	0.95	4.07958e-15	2.62408
CCT3	Xetro.K04494	1	0.923913	0.97	5.5361e-13	0.993964
CCT7	Xetro.A03328	0.608696	0.931304	0.95	5.48704e-09	-0.253671
CCT4	Xetro.E01306	0.956522	0.934783	0.93	3.00185e-05	-2.60232
C7ORF11	Xetro.F01103	0.73913	1	0.97	4.74856e-13	0.363772
ZC3H6	Xetro.E01235	0.782609	0.869565	0.95	6.51536e-13	2.10461
SLC4A3	Xetro.I00085	1	0.642174	0.95	4.00763e-23	0.171153
SLC4A8	Xetro.B01433	0.826087	0.703478	0.96	2.67e-12	-3.67131
C6ORF118	Xetro.E00902	0.73913	0.902174	0.91	2.03955e-05	-0.0616834
MXRA7	Xetro.J00096	0.869565	0.771304	0.97	5.61249e-25	-1.80625
UBE2V2	Xetro.F00497	0.521739	1	0.92	1.27335e-23	-2.72167
CMBL	Xetro.F00926	1	0.851304	0.96	1.12376e-12	0.641996
LSP1	Xetro.D00430	0.652174	0.815652	0.98	9.07317e-15	1.90862
A2ML1	Xetro.K01922	0.782609	0.883913	0.98	1.65087e-31	-1.57071
C14ORF166B	Xetro.A00929	1	0.833478	0.97	2.44698e-18	-0.205428
IGSF9	Xetro.K05003	1	0.905652	0.91	2.86367e-16	1.84848
MYOC	Xetro.D01255	1	0.621739	0.91	8.0012e-12	-2.69592
AQP3	Xetro.A00001	0.782609	0.946087	0.96	3.45576e-16	3.32189
NHS	Xetro.B00459	0.913044	0.502609	0.98	2.8986e-14	-3.6213
ILVBL	Xetro.G01529	1	0.902174	0.97	6.73664e-10	-0.204962
RNMT	Xetro.F00658	1	0.557826	0.95	2.04278e-07	-5.1667
ITGB3	Xetro.J00542	1	0.956956	0.95	2.58699e-12	4.13893
ITGB4	Xetro.J00132	1	0.513478	0.92	5.92901e-16	-3.18731
SLC37A1	Xetro.K04737	0.565217	1	0.93	5.11886e-18	0.111402
GNB1L	Xetro.A00796	0.695652	1	0.95	8.31654e-09	-3.66105
GCM1	Xetro.E00441	0.956522	0.555652	0.94	9.69085e-33	-1.38959
RASAL2	Xetro.D02049	1	0.545652	0.96	3.66792e-17	-3.72041
ANGEL2	Xetro.E01548	0.782609	0.981739	0.91	7.2927e-06	-2.3856
SLC12A1	Xetro.C00583	0.695652	1	0.99	2.06676e-21	1.33594
SLC12A9	Xetro.K02810	0.652174	0.992609	0.98	1.42777e-12	0.736447
XYLT2	Xetro.J00177	0.652174	0.956522	0.96	2.57925e-22	1.18519
ATP5D	Xetro.A02258	0.913044	0.934783	0.98	3.87283e-10	1.27862
MORN3	Xetro.A00677	0.826087	1	0.95	3.49122e-13	-1.53101
ORAI1	Xetro.K01508	0.869565	0.548261	0.95	1.03421e-07	-5.55242
UHRF1BP1L	Xetro.C01296	1	0.785652	0.93	3.7634e-06	-4.54313
TUBB2C	Xetro.K04908	0.652174	0.963913	0.99	5.04127e-25	2.6151
TUBB2B	Xetro.F00835	1	0.902174	0.96	3.06309e-15	1.06172
NEIL3	Xetro.A02955	1	0.84087	0.94	4.0536e-06	-2.99318
PIWIL2	Xetro.C00285	1	0.583044	0.91	2.87046e-10	-3.71097
FABP4	Xetro.F00349	0.695652	1	0.93	1.79422e-11	-3.34116
DOCK9	Xetro.B01128	0.782609	0.956522	0.91	1.25399e-17	0.835115
FABP2	Xetro.A02679	0.565217	0.923478	0.91	2.9871e-11	7.28459
MESP2	Xetro.C00696	1	0.953044	0.97	4.53712e-15	0.438039
SPDYA	Xetro.E01680	1	0.536522	0.97	1.25368e-20	-3.31848
SEC61B	Xetro.F01006	0.652174	1	0.92	3.05219e-18	-0.127346
MTERFD2	Xetro.I00588	0.782609	1	0.91	4.12603e-06	-2.76183
GRIA2	Xetro.A02891	1	0.518261	0.94	1.03728e-05	-4.76335
COL5A1	Xetro.H00056	0.956522	0.514348	0.93	1.46731e-23	-1.70788
LAMP1	Xetro.B01095	1	0.767826	0.96	2.64761e-20	0.375862
ANUBL1	Xetro.G00764	0.565217	0.992609	0.92	2.33025e-07	-2.12057
AIFM3	Xetro.A00498	0.913044	0.641304	0.95	1.93572e-24	-0.926194
NEU1	Xetro.H00848	1	0.565217	0.93	1.14292e-18	-1.0267
ATP5F1	Xetro.B00484	0.826087	0.920435	0.97	9.56618e-17	-2.041
ABCB1	Xetro.F01508	0.521739	1	0.95	2.51219e-13	4.00188
ABCB7	Xetro.G00006	0.782609	0.96	0.95	2.0587e-10	7.16427
MED16	Xetro.A02239	0.565217	0.913044	0.91	5.72632e-23	5.7858
MED18	Xetro.B00033	0.782609	1	0.94	2.63589e-08	1.4005
SLC9A1	Xetro.B00025	0.652174	0.98913	0.95	7.18212e-16	-2.99433
TOPBP1	Xetro.F01203	0.782609	0.98913	0.98	1.88125e-08	0.0306258
TLX1	Xetro.G00526	1	0.615652	0.93	1.27941e-17	3.04626
SLC30A5	Xetro.A00240	1	0.554348	0.94	7.81892e-25	-3.1851
SNRNP200	Xetro.C00485	0.73913	1	0.96	7.60533e-17	0.538696
GADD45G	Xetro.A01580	1	0.572609	0.98	3.48272e-19	-1.21336
CDK5R2	Xetro.I00117	1	0.764348	0.98	6.70466e-13	1.44157
C10ORF2	Xetro.G00519	0.782609	0.98913	0.92	2.21091e-09	1.49333
NUPL2	Xetro.F01369	0.73913	1	0.95	1.4725e-13	-1.08751
C2ORF68	Xetro.C00458	1	0.79	0.94	6.45952e-22	-1.28777
GMPS	Xetro.E00315	0.565217	0.933913	0.91	1.75341e-09	0.981246
RSPO3	Xetro.E00764	1	0.641739	0.97	2.41685e-10	-1.27401
RSPO1	Xetro.B00183	0.73913	1	0.93	6.27084e-17	1.5243
ZNF276	Xetro.D00894	0.652174	0.98913	0.97	2.24779e-10	1.85362
CHAC1	Xetro.H01860	0.652174	1	0.93	4.60582e-09	1.83846
SNTA1	Xetro.J00237	1	0.942174	0.98	3.86951e-14	2.2737
PLCB2	Xetro.H01836	0.869565	0.783044	0.96	1.22238e-12	-0.560393
CIAO1	Xetro.C00486	1	0.887826	0.94	5.01326e-09	2.99187
NOP10	Xetro.A01106	1	0.523913	0.99	8.4513e-09	-3.50833
NOP16	Xetro.C01442	0.782609	0.996522	0.94	6.00586e-17	-2.77508
MAML2	Xetro.B02030	1	0.891304	0.93	1.96438e-12	0.96349
TRPM7	Xetro.C00606	0.652174	0.981739	0.92	2.2087e-07	-1.74468
TRPM1	Xetro.I00989	1	0.771304	0.92	6.40394e-30	1.16522
SULT1C4	Xetro.K02281	0.956522	0.651739	0.96	3.50399e-30	0.66466
SH3BGRL3	Xetro.B00008	1	0.945652	0.94	7.31659e-16	-0.0143246
TSFM	Xetro.B01410	0.782609	0.901739	0.95	5.36311e-18	5.50121
LCLAT1	Xetro.E01660	0.956522	0.815652	0.93	2.1109e-07	-3.35286
MKNK1	Xetro.D01944	0.652174	0.992609	0.94	9.228e-10	-1.41103
B3GNT9	Xetro.D00581	0.956522	0.84087	0.96	3.42252e-14	-0.297523
CCR4	Xetro.C01804	0.652174	0.927391	0.96	1.02631e-13	-2.85088
RAF1	Xetro.K04130	0.652174	0.98913	0.92	3.51044e-09	-1.6299
BCAS3	Xetro.B00321	1	0.543478	0.96	7.00878e-26	-0.432627
RPL13A	Xetro.K04245	1	0.909565	0.94	6.36989e-13	-0.281923
LRP2	Xetro.I00304	0.956522	0.576087	0.97	3.39406e-18	-1.97794
PORCN	Xetro.K04476	1	0.507391	0.94	2.52014e-20	3.73313
LRP1	Xetro.B01376	0.782609	0.978261	0.94	4.6303e-06	0.522826
GALNT13	Xetro.I00229	0.956522	0.545652	0.96	1.50652e-26	-1.52867
GALNT11	Xetro.F01699	1	0.561304	0.92	2.34366e-07	-4.00533
STIM2	Xetro.H00400	0.913044	0.934783	0.92	9.01888e-10	-2.7658
ANTXR2	Xetro.A02377	0.956522	0.891304	0.91	1.00495e-12	0.683638
KIRREL	Xetro.K00377	0.913044	0.942174	0.91	1.46844e-14	5.27932
S100P	Xetro.A03198	0.782609	0.978261	0.96	3.08732e-22	2.03292
C8A	Xetro.D01847	0.913044	0.953044	0.97	5.80825e-22	0.02776
C8B	Xetro.D01846	0.913044	0.572609	0.94	1.31054e-17	-0.781583
C8G	Xetro.K04560	0.782609	0.971304	0.97	1.96879e-20	-1.62792
PLEKHF1	Xetro.D02169	0.826087	0.557826	0.95	3.58347e-15	-3.69855
PLEKHF2	Xetro.F00246	0.652174	1	0.92	0.00019701	-3.5353
PPL	Xetro.I01658	1	0.902174	0.91	1.24521e-14	-1.92017
C6ORF136	Xetro.H00806	0.652174	0.901739	0.95	6.30601e-10	2.58924
CLDN23	Xetro.A02470	0.521739	1	0.95	2.67576e-14	1.8356
PSMC3IP	Xetro.G01985	0.565217	0.848696	0.96	2.10833e-34	3.0509
RAB34	Xetro.B00360	1	0.938696	0.96	3.82536e-13	-0.662924
ZNF710	Xetro.C00684	1	0.942174	0.96	2.65338e-15	0.0759315
ZNF711	Xetro.H00742	1	0.971304	0.95	2.79351e-19	0.123794
MAPT	Xetro.J00503	1	0.55087	0.93	6.63191e-20	-2.01926
AVIL	Xetro.B01411	1	0.677391	0.97	2.81148e-15	-1.12994
GNB2L1	Xetro.H00971	1	0.98913	0.98	8.86273e-14	1.93059
ANKMY1	Xetro.I00629	0.782609	0.985652	0.97	9.23804e-23	-0.530628
PTBP1	Xetro.A02235	1	0.536087	0.99	7.33116e-14	-1.88768
NNT	Xetro.A00372	1	0.833044	0.97	2.41305e-16	-1.4043
TFPI2	Xetro.F01469	0.565217	0.946087	0.97	6.63315e-29	4.30652
XRN1	Xetro.E00004	1	0.546956	0.94	1.3316e-17	-1.70346
SAMD8	Xetro.G01102	0.652174	0.985652	0.95	6.61905e-08	-1.52212
PTPRN2	Xetro.F01674	0.913044	0.590435	0.96	1.02688e-20	-1.38459
TIAL1	Xetro.G00098	0.782609	1	0.91	5.07773e-12	1.11724
LRRC18	Xetro.G00724	1	0.978261	0.93	3.20539e-17	0.462706
RTN4RL1	Xetro.B00393	1	0.502174	0.92	1.37957e-12	-4.54874
ARMC8	Xetro.I00796	0.782609	0.996522	0.93	3.33088e-28	4.04362
RPL37A	Xetro.C00667	1	0.88	0.97	2.06974e-20	1.68713
NCAM1	Xetro.G01309	0.956522	0.545652	0.97	1.14596e-18	-2.67792
ARMC1	Xetro.F00424	0.565217	0.98913	0.96	4.03574e-20	2.70582
REEP4	Xetro.C00291	0.782609	0.992609	0.92	9.69846e-09	-1.40032
RPL23A	Xetro.B00300	1	0.945652	0.98	9.82024e-21	0.336152
FEV	Xetro.I00118	0.782609	0.848696	0.95	2.43968e-18	-0.542315
CHRNA7	Xetro.I01019	0.521739	1	0.95	1.20987e-21	0.203606
C21ORF33	Xetro.K03568	0.695652	1	0.91	1.72531e-20	-0.0358233
CHGA	Xetro.H01249	0.826087	0.869565	0.95	1.47277e-14	-0.63163
ANKRD5	Xetro.E01394	0.782609	1	0.93	3.06862e-08	-3.76927
ANKRD9	Xetro.H01513	0.782609	0.996522	0.92	7.12466e-09	-3.27615
TPTE2	Xetro.B01630	0.565217	0.996522	0.97	2.3233e-16	0.509815
GDNF	Xetro.A00414	1	0.938261	0.94	1.71856e-09	1.70822
PDGFD	Xetro.B01981	0.521739	0.803913	0.92	9.97616e-06	-6.53212
HCCS	Xetro.D01176	0.652174	0.981739	0.94	4.6473e-10	2.66739
ACTB	Xetro.I00744	0.913044	0.905652	0.98	3.36993e-16	-1.6368
ATPBD4	Xetro.H01787	1	0.554348	0.98	2.05464e-12	-2.79907
SPATA5	Xetro.A02744	0.652174	0.803478	0.96	1.20169e-14	2.76914
FOLR4	Xetro.D01906	0.695652	1	0.93	6.59553e-21	4.91927
LETMD1	Xetro.B01415	0.565217	0.992609	0.93	2.09348e-08	0.944826
FHIT	Xetro.D01467	0.608696	1	0.95	9.48709e-26	-1.06247
LAPTM5	Xetro.B00135	0.73913	1	0.96	3.99557e-26	5.30686
NT5DC1	Xetro.E00698	0.652174	0.85913	0.94	1.40037e-15	9.07718
C2CD3	Xetro.B02326	1	0.873043	0.93	8.86354e-13	1.35823
OSGEP	Xetro.A01102	0.565217	0.978261	0.92	2.12653e-23	3.49563
PRPH	Xetro.B01283	1	0.821739	0.98	2.2284e-18	0.188696
ATL3	Xetro.K00898	0.652174	0.985652	0.92	2.63506e-11	-0.455525
CYP2U1	Xetro.A02688	0.782609	0.992609	0.91	3.72452e-09	0.0717105
GATAD2B	Xetro.K03081	1	0.687826	0.98	2.39897e-17	2.21522
CNTFR	Xetro.A00045	1	0.686522	0.93	8.49419e-15	1.76834
SERBP1	Xetro.D01794	0.782609	0.883913	0.95	1.95313e-23	-0.613939
GLTP	Xetro.A00971	1	0.811739	0.91	1.64511e-11	-0.687665
NOL6	Xetro.A00003	0.652174	0.967391	0.96	1.62016e-14	5.29445
CDC40	Xetro.E00674	1	0.659565	0.96	7.28896e-19	-1.54432
SUDS3	Xetro.A00581	0.695652	1	0.95	1.01331e-11	4.31095
PGLYRP1	Xetro.H00917	0.956522	0.563044	0.98	7.79252e-12	-4.85958
CHAF1A	Xetro.A02353	1	0.880435	0.91	3.36691e-09	0.0541307
DPYS	Xetro.F00216	1	0.97087	0.93	2.16832e-05	0.756597
CDCA3	Xetro.G00190	1	0.557826	0.94	1.05592e-09	-2.86668
YLPM1	Xetro.H01155	0.913044	0.541304	0.97	3.68274e-06	-2.81765
CDCA4	Xetro.H01586	1	0.518261	0.92	8.50432e-07	-5.20888
YWHAG	Xetro.B00410	1	0.833478	0.96	6.49021e-21	1.48764
IGDCC3	Xetro.C00785	1	0.923913	0.97	1.52826e-11	2.47994
PCK1	Xetro.J00910	0.956522	0.533913	0.92	3.08881e-07	-4.42968
SPRED2	Xetro.E01337	0.782609	0.978261	0.95	1.12991e-18	-2.14398
ASTL	Xetro.D00197	1	0.516957	0.95	8.00561e-10	-4.63579
RELB	Xetro.H00945	0.869565	0.518261	0.97	3.91053e-12	-4.27395
MRPL35	Xetro.A03285	1	0.913044	0.92	5.49613e-13	1.3313
THOC7	Xetro.D02473	1	0.544783	0.93	1.09491e-06	-2.54678
RHBDL3	Xetro.K04255	0.956522	0.978261	0.92	5.51229e-18	5.10625
SNN	Xetro.I01125	0.73913	1	0.95	2.7256e-12	0.0609546
MAVS	Xetro.A03396	0.956522	0.541304	0.91	2.75721e-28	-2.13479
RCCD1	Xetro.C00676	1	0.520435	0.94	1.97394e-14	-2.00514
IL10RA	Xetro.G01274	0.782609	0.98913	0.94	3.94576e-18	3.37395
FOXP4	Xetro.A01229	1	0.90913	0.97	3.80279e-27	2.67059
YTHDF1	Xetro.K03581	1	0.550435	0.95	3.43056e-05	-4.02315
MDGA2	Xetro.J00410	0.826087	0.51087	0.93	3.61868e-12	-4.56716
ZNF598	Xetro.I01501	1	0.513913	0.98	1.06776e-13	-0.582559
MYCN	Xetro.E00345	0.652174	1	0.94	2.22904e-16	4.17405
FDFT1	Xetro.K05140	1	0.550435	0.99	5.0591e-16	-2.10916
IGF2	Xetro.D00435	0.826087	0.663478	0.96	3.17225e-14	-3.07435
SEPN1	Xetro.F01885	0.956522	0.568696	0.95	4.10923e-20	-4.33834
FETUB	Xetro.E00058	0.565217	1	0.92	7.56711e-26	1.11122
RSL24D1	Xetro.C00825	1	0.507391	0.99	8.33186e-17	-2.43557
RPLP0	Xetro.A00915	0.826087	0.963478	0.98	9.83923e-10	1.40074
C17ORF105	Xetro.B01028	0.826087	0.605217	0.94	5.45253e-31	-3.02235
TRIL	Xetro.F01319	0.695652	1	0.97	5.22025e-11	0.299875
CELSR1	Xetro.C01900	0.956522	0.608696	0.96	9.30504e-18	-2.22751
LRRC31	Xetro.E00252	0.913044	0.538696	0.91	5.96959e-18	-2.5027
SVIL	Xetro.F01596	1	0.533913	0.96	4.78711e-20	-1.51829
TATDN2	Xetro.D02363	1	0.550435	0.93	8.63223e-16	-4.27044
TCEB3	Xetro.B00282	1	0.586956	0.95	5.44473e-11	-3.71836
BMPER	Xetro.F01133	1	0.597826	0.96	2.11542e-17	-2.89906
LRP2BP	Xetro.A02984	1	0.894783	0.94	4.4809e-20	-1.11246
POR	Xetro.B00344	0.782609	0.946087	0.96	8.36276e-27	2.09491
NINJ1	Xetro.D02551	0.956522	0.572609	0.91	2.32729e-21	-0.795906
NEK2	Xetro.D02204	1	0.637391	0.91	2.66667e-11	-2.60467
SLC16A6	Xetro.G01966	0.956522	0.594348	0.99	1.28032e-12	-3.88565
BCKDHA	Xetro.H01331	1	0.931304	0.96	1.08269e-08	-0.222495
CMKLR1	Xetro.A00629	1	0.673913	0.96	1.81786e-21	-2.3877
MON1A	Xetro.F01817	1	0.967391	0.98	2.73545e-17	1.28026
DYNLL1	Xetro.A00905	1	0.630435	0.97	1.00247e-08	3.3661
RBM4B	Xetro.D01124	1	0.814783	0.97	1.66756e-19	-1.57794
LYPLA1	Xetro.F00478	1	0.542609	0.93	4.88421e-13	-1.64756
RASEF	Xetro.C00662	0.782609	0.98913	0.97	3.74543e-17	-0.704299
SLC15A4	Xetro.A00748	0.652174	0.981739	0.93	5.69955e-09	-1.90382
RBM47	Xetro.A03099	1	0.677391	0.98	1.07772e-15	-1.81669
SLC31A2	Xetro.H00298	0.565217	1	0.95	2.11822e-08	-1.70327
ZFP90	Xetro.K00625	0.782609	1	0.95	4.98335e-14	4.16568
PPM1F	Xetro.A00812	0.565217	1	0.95	1.15332e-13	-1.00243
ABCF3	Xetro.E00165	0.565217	0.974783	0.95	8.70943e-15	1.80724
PPM1A	Xetro.H01613	0.652174	0.967391	0.92	6.09657e-20	2.54799
CCDC11	Xetro.A00090	0.565217	0.891304	0.97	1.59624e-16	6.20826
PPM1J	Xetro.A01358	1	0.786087	0.97	2.46788e-22	2.62473
PAX1	Xetro.E01277	1	0.648696	0.96	8.15352e-20	1.23299
PTPN2	Xetro.F00652	0.826087	0.565217	0.92	2.15593e-28	-5.95917
PTPN1	Xetro.J00386	0.695652	1	0.95	1.7776e-11	-4.18344
PTPN6	Xetro.G00197	1	0.894783	0.93	1.88672e-16	0.792426
GINS1	Xetro.E01206	0.782609	0.974783	0.92	6.74433e-12	0.967336
DDR2	Xetro.K02331	1	0.568696	0.99	9.2287e-25	-2.46833
GRK6	Xetro.C01470	0.913044	0.526522	0.91	4.23102e-06	-5.90944
LRCH3	Xetro.E00154	0.826087	0.521739	0.94	1.56512e-13	-3.00031
AGBL5	Xetro.H01092	1	0.533913	0.95	1.97358e-15	-5.37122
AGBL2	Xetro.D00142	0.565217	0.815652	0.96	1.98674e-20	5.54057
CNTD2	Xetro.H01057	0.956522	0.883913	0.96	4.83027e-15	-1.68234
C5	Xetro.H00076	1	0.548261	0.98	3.6187e-31	-3.80762
FBXO43	Xetro.F00280	1	0.840435	0.95	7.48643e-13	-0.280462
FBXO42	Xetro.K02755	0.652174	0.992609	0.97	1.82522e-13	1.33637
PRDM8	Xetro.A02379	0.956522	0.576087	0.95	2.20475e-10	-3.53852
CS	Xetro.B01306	0.826087	0.52913	0.98	1.11891e-10	-3.74963
SFRP1	Xetro.C00407	0.521739	1	0.91	1.01789e-14	1.23866
TRAFD1	Xetro.A00640	0.782609	0.985652	0.96	5.15862e-11	-3.70014
SEPT10	Xetro.B01025	0.652174	0.803478	0.98	2.22429e-17	2.31795
AGPAT9	Xetro.A02475	0.782609	0.992609	0.97	1.64885e-13	1.02227
C15ORF27	Xetro.G00985	1	0.568696	0.98	3.94465e-16	-2.24923
C15ORF24	Xetro.H01905	0.521739	1	0.93	5.97948e-10	-0.244342
FOXO4	Xetro.H00568	0.608696	1	0.95	3.19607e-11	2.4366
PEX10	Xetro.G01488	0.782609	0.981739	0.96	4.21287e-15	-0.677854
PEX14	Xetro.G01137	0.565217	0.992609	0.95	6.54116e-30	0.373026
UNCX	Xetro.I01175	0.956522	0.902174	0.92	3.14044e-07	1.24604
CRISPLD2	Xetro.D00793	0.913044	0.985217	0.96	3.7714e-09	1.78846
WDR61	Xetro.B01304	0.826087	0.509565	0.98	2.99295e-18	-4.93278
OSTF1	Xetro.G02241	1	0.898696	0.94	2.47834e-11	-0.182445
COL6A1	Xetro.I00904	0.869565	0.891304	0.94	1.10295e-22	0.186242
COL6A2	Xetro.I00903	0.565217	1	0.97	7.61674e-23	4.29834
NDUFAF4	Xetro.E00547	0.521739	1	0.91	0.000315787	-1.03375
DENND3	Xetro.F00046	0.652174	0.933913	0.92	3.37662e-14	7.55601
SLC34A2	Xetro.H00394	0.782609	0.967391	0.94	4.61836e-20	0.995023
SOCS1	Xetro.I01115	0.521739	1	0.92	1.32069e-06	-1.08972
SOCS3	Xetro.G01986	0.782609	1	0.98	2.6389e-20	3.10803
C19ORF22	Xetro.A02240	0.869565	0.526522	0.99	3.3459e-12	-3.94994
CCNF	Xetro.I01373	1	0.851304	0.97	1.61042e-14	0.316771
C19ORF26	Xetro.A02257	1	0.523913	0.96	1.56218e-14	-2.50069
TBRG4	Xetro.F01738	1	0.502609	0.92	4.43055e-07	-2.75283
LYSMD1	Xetro.K05023	1	0.55087	0.95	1.53543e-11	-1.82339
COPE	Xetro.A02013	0.565217	1	0.92	5.99682e-14	-0.920244
CRMP1	Xetro.A03184	0.956522	0.746957	0.97	4.21901e-14	-3.61658
FAM108A1	Xetro.A02330	1	0.54	0.96	2.24585e-23	-0.638514
MRPL14	Xetro.K04499	0.913044	0.905652	0.96	2.44666e-19	-1.64182
MRPL15	Xetro.F00477	1	0.651739	0.96	2.2085e-17	-0.987245
ARPC5	Xetro.D02055	0.695652	0.923913	0.94	6.57239e-05	0.671371
ITPR3	Xetro.K01625	1	0.693478	0.96	4.90201e-16	1.42462
CASKIN2	Xetro.J00142	1	0.513478	0.94	4.7431e-15	-2.05085
RNF125	Xetro.F00521	0.652174	0.933913	0.99	9.09357e-17	1.94912
IL17RA	Xetro.C00118	0.782609	1	0.95	0.000138296	-3.51338
REPS1	Xetro.E00883	0.782609	0.992609	0.96	1.37836e-08	-2.53415
GPN2	Xetro.B00019	0.565217	0.974783	0.96	6.95697e-17	5.32549
TMEM30A	Xetro.E00510	0.782609	0.981739	0.94	1.9724e-12	3.39591
SIAH2	Xetro.E00340	0.73913	0.934783	0.91	1.11617e-05	-0.312333
MAMDC2	Xetro.A01675	0.869565	0.504783	0.95	5.90803e-18	-6.4314
PDZRN4	Xetro.C01791	0.913044	0.923913	0.96	1.00154e-24	-0.440872
PHLPP1	Xetro.F00872	0.695652	0.953044	0.97	1.48531e-13	-0.294541
DDX25	Xetro.G01160	1	1	0.98	5.27555e-08	1.56838
EMILIN1	Xetro.K03261	0.956522	0.931304	0.98	7.33886e-19	1.77196
PIAS1	Xetro.C00564	0.782609	1	0.94	5.57619e-17	1.59969
HIVEP1	Xetro.F00814	0.913044	0.608696	0.96	2.85709e-14	-2.99104
HIVEP3	Xetro.B00051	0.826087	0.608696	0.97	3.38323e-22	-2.5584
LOC642132	Xetro.B01927	0.782609	0.887826	0.94	9.57624e-21	2.36007
P2RX2	Xetro.A01052	0.826087	0.945652	0.92	1.08713e-10	-3.14865
GSTP1	Xetro.K00540	0.695652	1	0.97	5.4502e-22	6.53283
KIAA1539	Xetro.A00027	0.782609	0.923478	0.98	6.2201e-15	1.90572
LRRC52	Xetro.D01368	1	0.543478	0.93	7.03291e-22	-3.2078
SDHB	Xetro.K03939	0.826087	0.931304	0.97	1.34201e-12	1.50928
ZCCHC11	Xetro.D01986	1	0.509565	0.98	1.25201e-14	3.97763
ZCCHC14	Xetro.D00808	1	0.523913	0.94	3.24693e-09	-2.45912
CCDC146	Xetro.C01967	1	0.760435	0.97	1.29941e-24	2.58922
FKBP11	Xetro.B01269	1	0.953044	0.97	2.73311e-07	-1.52579
GRWD1	Xetro.G01935	0.565217	1	0.91	1.95997e-14	2.06804
SLC45A4	Xetro.F00044	0.869565	0.590435	0.96	1.30252e-08	-3.22042
SLC45A2	Xetro.A00333	1	0.56913	0.92	3.94335e-15	-3.44191
OSBPL8	Xetro.C01747	1	0.898696	0.95	1.50844e-23	1.73906
GMIP	Xetro.K00314	0.695652	1	0.93	1.20823e-16	1.08137
TEX9	Xetro.C00841	0.652174	0.974783	0.94	5.86796e-15	0.510658
CAPZB	Xetro.G02300	0.652174	0.974783	0.92	4.10745e-06	1.7558
BDH1	Xetro.E00065	1	0.536087	0.96	5.06894e-19	-2.84389
SIRT2	Xetro.A01322	0.782609	0.985652	0.93	6.33983e-11	0.0906177
C22ORF28	Xetro.D01696	0.956522	0.909565	0.97	2.58278e-06	-1.88524
C1QL4	Xetro.B01286	0.782609	0.826087	0.94	1.34265e-24	0.622826
C22ORF23	Xetro.D01597	0.826087	0.963478	0.96	1.34427e-33	-0.497214
SIRT6	Xetro.F01370	0.869565	0.520435	0.96	9.87392e-18	-3.97314
CDH17	Xetro.F00289	0.869565	0.515652	0.91	1.21219e-19	-2.992
DCDC2	Xetro.F00727	1	0.815652	0.96	2.58357e-28	1.1299
TTC36	Xetro.G01245	0.956522	0.971304	0.91	0.000145458	-1.80099
MTHFSD	Xetro.D00826	1	0.92	0.95	9.93044e-25	-0.710156
NELL1	Xetro.D00038	0.782609	0.905652	0.95	3.95181e-08	0.412655
SLC22A20	Xetro.D01024	0.956522	0.520435	0.94	4.00555e-21	-3.27152
CCBE1	Xetro.A00308	1	0.927826	0.91	1.40636e-11	2.37594
AADACL4	Xetro.K04492	0.913044	0.971304	0.94	1.31171e-21	2.40743
PDE10A	Xetro.E00960	0.956522	0.920435	0.97	1.00548e-14	0.565824
GEMIN4	Xetro.B00536	0.782609	0.978261	0.92	1.05582e-06	2.18149
CCDC76	Xetro.D00453	0.913044	0.84087	0.95	2.61828e-13	-1.76012
MLKL	Xetro.D02133	0.608696	1	0.94	5.51725e-32	2.47514
CER1	Xetro.A01786	0.782609	0.946087	0.96	1.59332e-14	0.543876
AFAP1	Xetro.A03190	0.782609	0.803913	0.95	6.68753e-15	-1.3192
DDX11	Xetro.C00096	0.652174	1	0.92	1.8038e-06	-1.62995
GJB1	Xetro.H00560	0.782609	1	0.93	1.31248e-15	0.721397
GJB3	Xetro.B00238	0.608696	1	0.94	1.02358e-16	1.39261
DDX18	Xetro.K04763	1	0.565217	0.97	7.939e-11	-2.31508
PSMC1	Xetro.H01228	1	0.931304	0.95	4.52971e-07	-4.14895
PSMC2	Xetro.C01956	0.782609	0.97087	0.98	4.70425e-28	1.80366
PSMC4	Xetro.G00909	0.73913	1	0.97	1.04266e-08	-2.46754
PSMC6	Xetro.H01457	0.782609	1	0.95	1.05123e-14	1.20427
TRIP12	Xetro.I00680	0.782609	0.901739	0.95	1.63326e-14	4.8659
FN3KRP	Xetro.A00047	0.782609	0.946087	0.95	1.81438e-16	0.829039
NCLN	Xetro.A02303	0.73913	1	0.92	1.15779e-17	2.90057
TGM2	Xetro.J00312	0.695652	0.833044	0.92	5.8738e-20	-4.09356
EIF3K	Xetro.H01359	0.782609	0.891304	0.92	9.47012e-16	0.0906091
EIF3M	Xetro.D00381	0.652174	0.992609	0.94	3.65178e-17	-1.46416
EIF3D	Xetro.D01642	1	0.565217	0.98	2.20331e-24	-3.55313
EIF3G	Xetro.K00086	0.565217	1	0.91	2.19233e-15	1.07629
FGFBP3	Xetro.G00658	0.652174	0.963913	0.93	1.19331e-09	-0.17631
ARMC10	Xetro.C01961	0.73913	1	0.91	1.74698e-06	-3.19322
NOL10	Xetro.E00369	1	0.509565	0.99	1.05177e-11	-2.77357
CDKN2B	Xetro.A01814	0.565217	1	0.93	4.04546e-07	1.89638
BARD1	Xetro.I00847	1	0.57913	0.96	1.31134e-18	-3.88925
UBTD2	Xetro.C01377	0.782609	0.88087	0.91	3.28848e-08	-1.56512
NFATC3	Xetro.D00525	0.652174	0.967391	0.93	4.62796e-17	0.486943
FAM73B	Xetro.H00172	0.826087	0.506087	0.96	2.16879e-14	-4.20243
AP2B1	Xetro.B00338	0.956522	0.536087	0.98	3.759e-08	-3.19266
GFER	Xetro.I01562	0.73913	0.920435	0.92	1.00424e-05	-4.64703
RRBP1	Xetro.E01251	1	0.508261	0.99	2.17836e-23	-2.84907
PPP1R14C	Xetro.E00966	1	0.623043	0.91	6.68009e-16	-2.3869
UBP1	Xetro.J00797	0.73913	1	0.96	2.05365e-19	1.41896
RAB7L1	Xetro.A01178	0.695652	1	0.96	1.93338e-11	-0.914834
FPGT	Xetro.D00029	0.608696	1	0.93	3.4281e-19	0.117959
ALKBH8	Xetro.B01970	0.782609	0.909565	0.95	2.42685e-16	-3.94445
PCDH19	Xetro.H00728	0.782609	0.891304	0.97	1.98087e-14	-0.972087
ALKBH2	Xetro.A00988	1	0.64087	0.95	3.54468e-21	-1.88982
ALKBH3	Xetro.D00334	0.565217	1	0.92	6.04686e-20	-3.85165
DNAJB2	Xetro.I00142	0.521739	1	0.94	8.693e-21	1.97619
DNAJB5	Xetro.A00017	1	0.623043	0.99	5.5473e-12	-1.31316
AMDHD2	Xetro.I01386	0.782609	0.96	0.98	2.77214e-25	0.90411
FRK	Xetro.E00693	0.695652	1	0.98	9.48471e-20	-1.70298
FAM65B	Xetro.F00704	0.956522	0.557826	0.95	9.60411e-10	-3.11128
RNF146	Xetro.E00763	1	0.543478	0.97	4.60508e-11	3.48352
PHB2	Xetro.G00198	1	0.985652	0.96	1.30336e-10	-0.357782
C1R	Xetro.G00202	0.608696	1	0.92	5.20618e-14	1.8983
PM20D2	Xetro.K01990	0.521739	1	0.95	1.60557e-12	3.29931
WDR72	Xetro.C00821	1	0.898696	0.97	6.06733e-29	0.0986062
ATP6V1C1	Xetro.F00228	1	0.608261	0.93	2.75989e-14	-2.73212
PRTG	Xetro.C00834	0.956522	0.847826	0.98	8.48952e-20	-0.599664
RPN1	Xetro.D02247	0.73913	1	0.93	1.42779e-05	-4.6615
FGFR2	Xetro.G00368	0.869565	0.504783	0.95	2.41455e-06	-5.15717
PPP2R3B	Xetro.B01086	1	0.536522	0.95	1.05689e-07	-3.11415
DDOST	Xetro.K02299	1	0.833044	0.95	5.51308e-20	-0.220719
LUC7L2	Xetro.D01443	1	0.516957	0.98	8.2177e-09	-3.01892
SH3GLB2	Xetro.H00195	0.869565	0.586956	0.97	1.57717e-20	-2.25307
NME5	Xetro.C01243	0.652174	1	0.95	5.76824e-21	0.971372
SFMBT1	Xetro.D01645	1	0.75	0.98	7.92036e-13	-0.242052
ZAR1L	Xetro.K01443	1	0.782174	0.98	3.54705e-16	1.91466
FREM2	Xetro.B01614	1	0.594348	0.99	1.24247e-22	0.483529
CNST	Xetro.E00993	1	0.854783	0.93	6.05847e-16	-2.94178
TEKT1	Xetro.B00870	0.913044	0.847826	0.93	2.798e-26	0.357227
PNPLA4	Xetro.B00403	0.826087	0.555652	0.91	2.34409e-16	-3.71219
LBX1	Xetro.G00527	0.652174	1	0.99	2.08775e-18	1.54595
C20ORF108	Xetro.J00923	0.782609	0.985652	0.97	1.86113e-19	1.2068
SEC14L1	Xetro.I01656	1	0.891304	0.98	2.33172e-20	1.70992
C20ORF103	Xetro.E01396	1	0.826087	0.94	1.62761e-14	-0.218909
SNED1	Xetro.I00589	0.913044	0.586956	0.97	8.13825e-33	-4.95281
IL1B	Xetro.C00451	1	0.564783	0.97	1.8742e-19	3.82045
CHIA	Xetro.A01247	1	0.84087	0.98	1.81847e-26	-0.31576
PHTF2	Xetro.C01975	1	0.76087	0.92	1.2236e-06	-1.77811
CAST	Xetro.A00455	1	0.923913	0.97	2.9012e-15	1.01454
GPR85	Xetro.C01812	0.913044	0.887826	0.96	2.4214e-16	-1.09699
GPR87	Xetro.E00784	1	0.94913	0.94	1.76751e-11	-0.350237
RNPEPL1	Xetro.E00157	0.782609	0.97087	0.91	1.40301e-06	-1.98164
COMT	Xetro.A00794	0.956522	0.526522	0.95	5.14967e-15	-5.69836
WBP11	Xetro.D01677	0.913044	0.516957	0.93	3.06079e-14	-3.33962
PALLD	Xetro.A02922	0.956522	0.703478	0.97	6.81827e-22	-1.77352
C12ORF5	Xetro.C00932	0.565217	0.963913	0.94	3.96015e-21	2.27953
LTA4H	Xetro.C01571	1	0.869565	0.93	1.85067e-24	-1.18557
DAD1	Xetro.A01484	0.782609	1	0.96	5.27534e-17	-0.236017
GDF9	Xetro.C01331	1	0.517826	0.97	4.60262e-27	-0.348285
GDF6	Xetro.F00259	0.608696	1	0.95	1.57861e-22	1.43126
CPT1A	Xetro.G02055	1	0.764783	0.98	8.49785e-19	-0.378938
ANXA3	Xetro.A01907	0.521739	1	0.91	4.9522e-15	-1.66846
ANXA2	Xetro.G01018	0.913044	0.717391	0.99	1.25643e-16	-2.96892
TPST2	Xetro.A00949	0.782609	0.985652	0.92	3.63934e-10	-1.02581
ANXA4	Xetro.G00440	0.782609	0.98913	0.99	4.91294e-27	0.0687317
ANXA7	Xetro.G00781	0.826087	0.543478	0.98	9.8623e-14	-4.86634
MCM5	Xetro.D01456	0.869565	0.731304	0.93	1.1756e-18	-1.19241
MCM4	Xetro.F00498	0.869565	0.531304	0.92	1.0305e-07	-5.87382
DUSP19	Xetro.I00914	0.608696	1	0.95	8.16271e-16	4.07486
SASS6	Xetro.A01587	1	0.524348	0.99	1.09492e-14	-3.04319
DUSP12	Xetro.E01259	0.782609	0.996522	0.96	1.10111e-06	-3.57216
WNT9B	Xetro.J00540	1	0.927391	0.97	6.30455e-17	0.464546
CYP26C1	Xetro.G00638	0.652174	0.869565	0.97	1.17843e-12	0.673418
USH2A	Xetro.E01560	0.826087	0.536087	0.97	1.7378e-09	-5.57786
LPAR4	Xetro.H00787	1	0.516957	0.96	1.24572e-07	-5.20724
BCS1L	Xetro.I00108	0.608696	1	0.92	1.71142e-18	4.17141
PYGL	Xetro.H01482	0.826087	0.538696	0.95	1.73697e-18	-4.4121
SOD3	Xetro.A03145	0.913044	0.51913	0.92	1.89023e-12	-2.70284
PKIG	Xetro.J00356	1	0.531304	0.97	4.48996e-09	-2.14737
C12ORF44	Xetro.B01255	1	0.84087	0.95	6.77773e-21	-0.512887
TYSND1	Xetro.G00221	0.913044	0.880435	0.94	1.97409e-23	0.976908
TMEM110	Xetro.D01644	0.782609	0.963913	0.95	3.76207e-09	-0.291339
TMEM115	Xetro.D02182	0.782609	0.96	0.96	2.45862e-14	0.959879
PGM1	Xetro.D01821	0.782609	1	0.94	1.88867e-12	-1.0334
PGM2	Xetro.A03102	0.913044	0.557826	0.97	9.41683e-17	-3.2686
SLC25A44	Xetro.K01122	0.782609	0.913044	0.92	6.45285e-08	5.78949
SLC25A46	Xetro.A00480	0.869565	0.978261	0.96	4.31166e-29	0.696319
C15ORF63	Xetro.C00665	0.826087	0.518261	0.96	1.53616e-11	-5.23186
TOX2	Xetro.J00236	1	0.533044	0.98	6.49745e-23	-1.65284
BEST2	Xetro.F01613	1	0.865652	0.92	1.72236e-08	1.55585
BEST1	Xetro.D00258	1	0.608696	0.95	8.21425e-10	-4.25101
LIN54	Xetro.A02471	0.652174	1	0.91	5.53265e-15	-1.02817
LIN52	Xetro.H01147	0.782609	0.98913	0.93	3.83881e-17	-2.27453
TNC	Xetro.H00256	0.608696	0.956522	0.96	8.7163e-14	-1.38509
RPL35A	Xetro.E00125	1	0.93913	0.98	9.96818e-16	1.95298
KIAA1614	Xetro.D02071	1	0.560435	0.94	4.78212e-11	-1.90424
TNPO2	Xetro.F01609	1	0.583478	0.97	6.64199e-06	-4.91582
MAPK6	Xetro.C00812	1	0.527826	0.98	3.91601e-08	-2.49614
PPP1R12C	Xetro.G01740	1	0.532609	0.93	1.72644e-14	-2.6377
NEO1	Xetro.G00937	0.782609	0.967391	0.95	2.11268e-29	7.52442
SERINC3	Xetro.J00345	0.782609	0.98913	0.97	3.33313e-14	1.43203
SERINC2	Xetro.B00053	0.782609	0.985652	0.98	3.16724e-22	-0.22834
VWA3B	Xetro.B01058	0.826087	0.876957	0.91	2.05117e-17	0.234644
METTL9	Xetro.I01314	1	0.844783	0.97	3.61576e-11	0.555359
METTL4	Xetro.F00597	0.782609	0.963913	0.98	2.29545e-16	3.04595
C8ORF42	Xetro.E00190	0.782609	0.978261	0.95	1.63649e-06	-0.117942
MED9	Xetro.I01579	1	0.735652	0.96	1.66969e-14	-0.154364
CABLES1	Xetro.F00579	0.521739	1	0.97	1.2908e-16	-1.69291
ASZ1	Xetro.C01828	1	0.670435	0.95	5.45419e-23	0.00609348
FAM63A	Xetro.K05005	0.565217	1	0.91	9.76754e-15	-0.535072
SBNO2	Xetro.A02249	1	0.583478	0.93	2.17911e-16	-2.99481
RNF166	Xetro.D00742	0.782609	0.978261	0.94	5.74801e-09	-1.99556
RNF168	Xetro.I00696	1	0.772174	0.92	2.14467e-12	0.530686
C14ORF129	Xetro.H01290	0.652174	0.992609	0.98	2.31453e-14	-0.776175
C14ORF126	Xetro.H01808	0.652174	1	0.94	5.753e-09	-1.06747
ANP32A	Xetro.C00558	0.782609	0.96	0.91	3.62613e-10	-1.15336
MRPL55	Xetro.F01850	1	0.891739	0.95	2.93054e-15	-0.134996
MRPL52	Xetro.A01526	0.869565	0.920435	0.98	5.09473e-21	-0.13954
GRSF1	Xetro.I00111	0.565217	0.985652	0.95	5.28087e-07	1.50663
IQCK	Xetro.I01207	0.782609	0.985652	0.92	1.39909e-10	0.46221
WDTC1	Xetro.B00028	0.782609	0.992609	0.95	1.51147e-25	-0.287814
ANGPTL4	Xetro.A02221	0.608696	0.927391	0.92	6.61455e-13	-0.291192
ANGPTL2	Xetro.K04825	0.956522	0.963478	0.97	4.19171e-19	2.84315
WNT1	Xetro.B01270	1	0.728261	0.96	2.19672e-16	-2.04582
MMP11	Xetro.A00843	0.521739	1	0.93	6.96735e-11	-3.7511
MMP19	Xetro.B01340	1	0.503478	0.97	6.72438e-19	-2.89728
C1ORF216	Xetro.B00112	1	0.894783	0.95	7.76751e-10	1.81761
GSX2	Xetro.A03048	1	0.545652	0.94	6.26218e-14	-2.60088
CDAN1	Xetro.H01686	1	0.942174	0.91	3.2728e-13	1.76262
MMACHC	Xetro.D01920	0.782609	0.992609	0.94	2.5418e-21	-1.42808
TYROBP	Xetro.G02268	0.695652	1	0.91	1.69912e-22	3.78764
ZNF420	Xetro.A02093	1	0.536087	0.94	7.81939e-12	-3.03958
ATXN1	Xetro.F00762	0.652174	1	0.98	1.22775e-16	1.17354
SRGAP1	Xetro.C01673	1	0.516957	0.97	1.16412e-17	-3.65252
GPRC5C	Xetro.G01933	1	0.96	0.94	1.82104e-09	0.152882
NEDD1	Xetro.C01581	1	0.633478	0.98	6.60167e-25	-1.78347
PIK3IP1	Xetro.A00890	0.826087	0.579565	0.94	9.99287e-29	-5.38975
CPOX	Xetro.B01936	1	0.520435	0.92	2.21379e-11	-2.45887
ALG11	Xetro.B01606	0.782609	0.974783	0.91	1.05789e-05	-0.312852
ALG14	Xetro.D01178	0.913044	0.601304	0.93	3.09271e-08	-6.48777
HEBP2	Xetro.E01256	1	0.514783	0.94	2.0629e-19	4.128
ARL8A	Xetro.A01199	1	0.651739	0.95	9.22202e-20	-2.52178
GYG1	Xetro.E00033	1	0.728696	0.98	4.48325e-19	4.19341
HNF1B	Xetro.A01155	0.73913	1	0.97	2.22983e-12	0.992264
CRISP2	Xetro.K03604	0.73913	1	0.92	8.19421e-20	5.13171
SHISA3	Xetro.A03088	1	0.522174	0.95	2.37572e-26	0.524028
DAB2	Xetro.A00397	1	0.945652	0.93	3.22727e-05	-2.78394
ANKRD13C	Xetro.K03318	0.782609	0.98913	0.93	3.9834e-09	-1.5801
GNAI3	Xetro.A01219	0.913044	0.601304	0.93	1.93806e-10	-2.54464
AMACR	Xetro.A00335	1	0.630435	0.98	6.39995e-22	-2.5018
PROM1	Xetro.A03134	1	0.565217	0.93	1.00689e-25	-0.883514
NHEJ1	Xetro.I00123	0.782609	0.985652	0.96	1.03577e-19	-0.235196
KCNC1	Xetro.K02404	1	0.530435	0.96	1.84214e-28	1.5901
SCARB1	Xetro.A00738	0.782609	0.901739	0.94	1.20199e-11	1.19826
ANXA1	Xetro.A01661	0.913044	0.963478	0.91	1.07796e-16	2.45881
LITAF	Xetro.I01124	1	0.898261	0.92	9.77923e-12	2.97049
CNTN2	Xetro.E01078	1	0.843478	0.91	1.07697e-13	4.02973
DDX52	Xetro.A01149	1	0.518261	0.97	5.09167e-11	-5.14043
ANXA6	Xetro.C00997	0.869565	0.663478	0.93	6.001e-13	-0.742772
CSRNP1	Xetro.F01721	1	0.612174	0.93	3.477e-12	-1.03514
DDX55	Xetro.A00723	0.652174	0.996522	0.93	7.34743e-14	-2.34066
CNGA4	Xetro.B02497	0.565217	1	0.91	7.84905e-13	-1.98527
PLA2G15	Xetro.D00527	0.869565	0.902174	0.97	1.04303e-27	-0.586583
DNAH5	Xetro.F00919	1	0.61913	0.92	1.21359e-23	0.0662006
TMEM136	Xetro.G01397	0.652174	0.981739	0.97	5.63941e-10	0.261054
SPRY1	Xetro.A02745	0.652174	1	0.92	1.7503e-13	-3.46962
HSD17B11	Xetro.A02544	0.73913	0.963478	0.95	2.99253e-19	2.28302
C17ORF76	Xetro.B00756	0.782609	0.97087	0.93	1.74423e-06	-2.95339
CDKL2	Xetro.A02560	0.782609	1	0.97	4.94152e-17	1.96623
TBX18	Xetro.E00557	0.869565	0.576087	0.98	2.51821e-10	-3.93282
C14ORF119	Xetro.K00476	0.73913	1	0.92	0.000114785	-0.0206785
SLC35C1	Xetro.D00202	1	0.616522	0.96	4.25129e-15	-4.44736
GNB5	Xetro.C00815	0.521739	1	0.96	5.97517e-31	3.81993
PACRG	Xetro.E00961	0.565217	1	0.96	9.55402e-25	0.146788
FBXW2	Xetro.H00077	0.652174	0.85913	0.92	3.94083e-12	0.947928
SFRP2	Xetro.A02868	0.73913	1	0.93	2.21738e-07	0.81995
EEF1G	Xetro.K00985	1	0.793044	0.92	6.40088e-13	2.40434
EEF1D	Xetro.F00021	0.826087	0.942174	0.98	1.0947e-10	1.05628
CDYL	Xetro.F00828	0.521739	1	0.94	7.56289e-09	-1.63228
RPE	Xetro.I00561	0.826087	0.931304	0.96	5.7707e-20	-2.80883
HCLS1	Xetro.G00999	0.869565	0.898696	0.91	1.36741e-06	-1.83781
SEPHS1	Xetro.C02006	1	0.735652	0.98	5.22379e-17	0.874652
CALD1	Xetro.C01138	1	0.644783	0.96	2.64431e-20	0.266581
CCNB3	Xetro.H00471	1	0.572174	0.95	5.11031e-12	-2.86961
CCNB2	Xetro.I01029	0.782609	0.978261	0.98	6.28011e-13	-0.273561
CCNB1	Xetro.A00241	1	0.590435	0.98	1.46596e-34	3.00314
FIBP	Xetro.D01089	0.73913	1	0.94	2.49229e-06	-3.03686
POU2F2	Xetro.G01781	0.652174	1	0.94	8.78983e-32	2.76253
BPTF	Xetro.G01919	1	0.898696	0.93	2.14527e-09	3.41042
SIVA1	Xetro.H01543	0.565217	0.985652	0.97	8.91278e-19	0.635716
CCT5	Xetro.F00908	0.913044	0.963478	0.93	8.55463e-08	-1.01076
TOR1AIP2	Xetro.D01155	0.826087	0.590435	0.97	4.37985e-18	-3.83496
TCF7L1	Xetro.C00416	1	0.513478	0.96	6.82331e-06	-4.27788
ZBTB20	Xetro.B02541	1	0.623043	0.97	1.31916e-16	-2.44304
ZBTB26	Xetro.K01248	0.565217	0.933913	0.96	6.53938e-14	2.47359
SKI	Xetro.G01482	0.956522	0.601304	0.97	1.07611e-12	-0.707685
CHCHD1	Xetro.G00791	0.608696	1	0.91	4.04066e-05	-4.96118
LIMCH1	Xetro.A03095	1	0.685217	0.96	2.49079e-07	-0.795255
CLDND1	Xetro.H01036	0.565217	0.996522	0.91	2.5884e-06	-3.99802
BICC1	Xetro.G00335	1	0.891304	0.94	7.56346e-18	1.10666
SYT13	Xetro.D00339	1	0.503478	0.97	7.55868e-14	2.96801
SYT16	Xetro.H01600	1	0.502609	0.93	1.62367e-07	-4.92586
SYT14	Xetro.D02219	0.956522	1	0.91	7.66528e-07	-1.93856
GEM	Xetro.F00288	0.956522	0.717391	0.97	4.73834e-19	-1.63538
ATP6V1G2	Xetro.H00849	0.956522	0.771304	0.92	7.94529e-28	-0.374234
GPR173	Xetro.H00343	1	0.594348	0.93	8.73422e-18	7.59705
PHF2	Xetro.K02673	1	0.611739	0.93	1.15577e-16	-2.28592
INPP4A	Xetro.B01053	1	0.507391	0.93	2.9387e-27	-1.17266
SS18L1	Xetro.J00949	0.913044	0.854783	0.94	1.77143e-18	-1.32194
RPS23	Xetro.A01926	1	0.945217	0.98	1.35744e-11	0.731741
RPS20	Xetro.F00463	1	0.884348	0.95	8.64378e-13	0.779828
RPS29	Xetro.H01430	1	0.956956	0.98	9.93027e-16	1.63782
ZNF407	Xetro.F00680	0.913044	0.514348	0.98	4.24074e-19	-3.37283
GPSM1	Xetro.H00035	0.652174	0.978261	0.93	5.8832e-09	-1.57568
AIMP1	Xetro.A02595	0.73913	0.923913	0.98	6.2203e-17	-1.41377
PRELID1	Xetro.C01460	0.521739	1	0.97	1.31211e-12	1.9145
SLC22A5	Xetro.C01355	0.782609	0.996522	0.95	2.27931e-09	-2.44934
SLC22A6	Xetro.D01007	0.956522	0.993043	0.94	1.72766e-08	1.53975
VPS33A	Xetro.A00695	0.782609	0.927391	0.96	5.95312e-20	-0.693979
C10ORF137	Xetro.C00862	0.608696	1	0.96	5.2874e-14	0.316024
PDE6H	Xetro.D01672	0.652174	1	0.91	9.13535e-21	2.84867
ANAPC10	Xetro.A02819	1	0.837391	0.97	6.38032e-19	-1.6377
MYC	Xetro.F00107	1	0.67913	0.93	5.66547e-22	0.893279
MYB	Xetro.E00737	0.565217	1	0.93	1.41559e-10	0.783096
ENTPD2	Xetro.K03644	1	0.7	0.99	7.25178e-16	-2.06673
ALOX5	Xetro.G00767	0.565217	0.98913	0.95	1.56885e-15	6.60791
ENTPD8	Xetro.K04876	0.956522	0.793478	0.91	1.49331e-28	2.70885
SNAPC1	Xetro.H01601	1	0.826522	0.94	1.3573e-10	1.13846
QRFPR	Xetro.A02685	1	0.876957	0.97	1.46338e-12	1.0726
RSPH10B	Xetro.I01297	0.956522	0.703478	0.94	3.18119e-14	-1.7322
SMO	Xetro.C02088	1	0.601304	0.95	1.9017e-21	-2.00841
ODF3	Xetro.C02128	1	0.687826	0.94	4.65623e-26	0.196038
EFEMP2	Xetro.D01090	0.913044	0.514348	0.93	9.62735e-17	-2.93594
YSK4	Xetro.I00166	0.913044	0.560435	0.96	7.47754e-20	-4.19338
HADH	Xetro.A02689	1	0.561304	0.97	1.47031e-15	-2.71016
C9ORF6	Xetro.F00984	0.782609	0.902174	0.94	2.58099e-18	-0.242354
WNT5B	Xetro.C00890	1	0.586956	0.95	1.08116e-11	-1.30819
CCDC67	Xetro.B02063	1	0.803913	0.95	4.41509e-14	-0.473847
TBC1D8	Xetro.B00991	1	0.520435	0.99	1.09033e-18	-2.27177
PDSS2	Xetro.E00643	0.869565	0.553044	0.95	1.14356e-10	-5.63778
OSGIN1	Xetro.K01018	1	0.836956	0.93	3.36281e-07	0.199718
LEKR1	Xetro.E00307	1	0.731739	0.98	5.88143e-15	3.96693
CCDC22	Xetro.H00341	1	0.504783	0.98	2.64999e-19	-2.23399
CCDC24	Xetro.D01902	0.826087	0.956522	0.95	1.51958e-15	-1.40057
C17ORF59	Xetro.D02409	0.652174	1	0.98	7.38022e-17	1.45863
TMEM111	Xetro.K02179	1	0.565217	0.96	1.26268e-29	-1.42333
C17ORF56	Xetro.G02018	0.826087	0.913044	0.97	1.91503e-24	0.402766
PAPSS1	Xetro.A02591	0.565217	0.974783	0.94	3.37387e-07	2.09189
TXN	Xetro.A01944	1	0.956522	0.92	9.88784e-15	3.07982
LSM10	Xetro.B00198	0.608696	1	0.96	6.95453e-09	-1.87996
SLC35E1	Xetro.A02312	0.73913	1	0.92	2.63534e-08	1.97628
CYP20A1	Xetro.I00548	1	0.93087	0.94	2.20382e-07	-3.6071
G3BP2	Xetro.A02559	0.826087	0.601304	0.98	5.60288e-09	-4.298
MYOZ1	Xetro.G00796	1	0.894783	0.92	3.31413e-15	0.379581
BPHL	Xetro.F00834	0.521739	1	0.94	1.08298e-21	1.56043
F12	Xetro.C01471	0.913044	0.538696	0.96	2.18102e-16	-5.14012
WDR6	Xetro.D02273	0.652174	0.967391	0.96	2.45153e-12	2.76595
TM2D1	Xetro.D01831	0.695652	1	0.95	2.50597e-13	0.277242
GATA6	Xetro.F00583	1	0.572609	0.97	1.21773e-12	-2.18587
GATA5	Xetro.K02609	1	0.916522	0.95	1.01547e-08	-0.152233
GATA2	Xetro.D02243	0.782609	1	0.96	1.03096e-12	2.23922
GATA3	Xetro.C02032	0.956522	0.945652	0.98	9.61946e-19	-0.414089
CCND2	Xetro.C00931	0.782609	1	0.97	8.11819e-16	3.07644
TCF15	Xetro.K04807	1	0.500435	0.98	1.31102e-27	1.44647
SUCLA2	Xetro.B01239	1	0.572609	0.99	2.88671e-16	-1.21832
RPS27A	Xetro.E01435	1	0.865652	0.98	7.92143e-21	1.30135
TNNT1	Xetro.G01739	0.869565	0.880435	0.96	5.18869e-13	-0.998174
PDE6D	Xetro.E00136	0.652174	0.974783	0.96	2.27403e-08	0.0462738
TNNT3	Xetro.D00432	0.913044	0.557826	0.94	2.83465e-19	-3.21764
SOX10	Xetro.D01599	0.521739	1	0.91	3.42741e-10	-1.18299
EPPK1	Xetro.K02743	1	0.753913	0.94	1.62098e-12	-0.212547
C4A	Xetro.H01049	0.652174	0.913044	0.94	3.79726e-05	-3.16571
DMAP1	Xetro.D01898	0.652174	0.98913	0.92	4.69599e-18	-0.20945
SNX31	Xetro.F00275	0.956522	0.52913	0.97	3.8349e-15	-4.04582
HMMR	Xetro.C01027	0.565217	0.869565	0.99	3.9015e-26	5.91351
PDLIM1	Xetro.G00701	1	0.58	0.95	5.17277e-07	-6.04709
ZDHHC7	Xetro.D00904	1	0.502609	0.92	4.74107e-07	-2.29622
KLHL26	Xetro.F01658	1	0.844348	0.97	1.31018e-25	2.73114
CAPNS1	Xetro.K03610	0.826087	0.541304	0.99	8.03379e-16	-4.49485
KLHL22	Xetro.A00858	1	0.546956	0.99	4.27321e-12	-1.01959
TRIM59	Xetro.E00283	0.695652	1	0.91	3.27248e-05	0.609507
MDK	Xetro.D00216	1	0.518696	0.96	4.16371e-12	-0.656396
CFI	Xetro.H00403	0.826087	0.673913	0.92	9.57195e-23	-3.66489
LAMA2	Xetro.E00836	1	0.512174	0.94	3.98967e-21	-4.26452
LAMA3	Xetro.F00573	1	0.884348	0.98	5.59954e-18	1.89796
CYP51A1	Xetro.F01488	0.608696	1	0.94	2.2006e-21	4.02393
WDR60	Xetro.F01670	1	0.916522	0.93	4.83368e-08	-0.61159
GPR155	Xetro.I00349	0.608696	1	0.94	4.08498e-22	-2.09422
F7	Xetro.B01672	0.913044	0.826087	0.91	3.43065e-08	-3.74537
HS2ST1	Xetro.D01227	1	0.508696	0.96	3.40041e-08	-3.18849
SGMS2	Xetro.A02590	0.956522	0.605217	0.96	7.39132e-11	-2.96705
SETMAR	Xetro.D02389	0.565217	0.98913	0.93	7.93243e-19	6.81863
PDZD2	Xetro.A00313	1	0.508261	0.99	2.35928e-12	-2.1888
ALDH3B1	Xetro.A00980	1	0.743478	0.98	6.97169e-17	0.530457
HOXD1	Xetro.I00364	1	0.605217	0.94	9.41139e-19	-1.44139
BAIAP2	Xetro.J00427	1	0.869565	0.97	3.63633e-14	-0.106424
IER5	Xetro.D02069	0.782609	0.981739	0.96	6.24621e-16	-1.23893
SHC2	Xetro.A02089	1	0.894783	0.96	7.10779e-14	-0.000847191
PPP1R13B	Xetro.H01533	1	0.876957	0.97	3.62599e-21	1.12037
TRIM32	Xetro.H00278	0.782609	0.869565	0.96	2.0318e-17	-1.36517
SLCO5A1	Xetro.F00402	0.652174	0.803478	0.94	1.79302e-08	1.02518
POPDC2	Xetro.B02554	1	0.526957	0.93	7.58723e-08	2.8641
METTL7A	Xetro.B01440	1	0.619565	0.97	2.43456e-18	-0.169236
CNOT3	Xetro.G01748	1	0.898261	0.93	2.07157e-11	4.01801
MAMLD1	Xetro.H00697	0.652174	1	0.97	5.60898e-09	0.314054
ARMC4	Xetro.F01586	0.956522	0.553044	0.96	1.58445e-29	-2.62561
SLC29A1	Xetro.K04647	1	0.55913	0.95	2.92893e-17	1.27233
C9ORF103	Xetro.A01495	0.956522	0.76087	0.97	1.58603e-19	-1.07975
GLE1	Xetro.H00187	1	0.518261	0.92	4.5941e-16	-1.91956
TIRAP	Xetro.G01083	1	0.546956	0.97	1.8984e-13	-2.31998
CSK	Xetro.G01030	1	0.525652	0.96	1.45687e-21	-2.69654
JAM3	Xetro.G01093	0.782609	0.978261	0.96	3.02928e-14	2.05044
RFC4	Xetro.E00054	0.608696	1	0.94	2.02943e-25	-0.381837
RFC1	Xetro.A02053	1	0.978261	0.95	1.11224e-25	-1.86692
CBX8	Xetro.C00884	1	0.94913	0.94	7.23077e-10	0.643163
CBX6	Xetro.D01322	0.565217	1	0.94	8.63735e-06	-3.41753
DIAPH3	Xetro.B01291	1	0.63087	0.92	2.14728e-17	-1.10378
FASTKD2	Xetro.I00444	0.695652	1	0.96	1.83521e-17	1.00225
FASTKD3	Xetro.F00895	0.695652	1	0.93	2.45905e-07	-3.92359
NLRP3	Xetro.K04982	0.826087	0.508261	0.93	2.8351e-20	-4.58285
FASTKD1	Xetro.I00311	1	0.825652	0.95	1.7247e-06	-2.02637
WDR20	Xetro.H01507	0.608696	1	0.93	1.80199e-12	1.47051
LRAT	Xetro.A02878	0.826087	0.891304	0.98	5.56349e-33	-0.668912
RAB14	Xetro.K02286	0.652174	0.97087	0.93	1.27224e-12	-0.0491406
DKFZP761E198	Xetro.G01523	0.782609	0.974783	0.97	3.4859e-11	0.904309
ASCL1	Xetro.C01551	1	0.847826	0.94	5.46503e-06	-2.20706
GAPDH	Xetro.G00172	1	0.971304	0.98	6.99381e-35	-0.265029
ERCC3	Xetro.I00040	0.652174	0.978261	0.98	3.33129e-21	3.60486
ERCC6	Xetro.G00716	1	0.811739	0.91	1.03341e-13	1.06991
C5ORF48	Xetro.A00525	1	0.641304	0.91	1.39198e-27	-1.62951
C5ORF44	Xetro.A00228	1	0.534783	0.98	1.28197e-11	-4.01005
LOXL1	Xetro.G00931	0.869565	0.509565	0.97	4.00571e-14	-5.73071
PFKP	Xetro.F01634	0.956522	0.568696	0.97	8.95505e-25	-2.34831
TNNI3	Xetro.G01738	0.695652	1	0.96	8.1416e-12	-0.205558
LMAN2L	Xetro.C00478	0.695652	1	0.96	1.65621e-16	-0.328626
KCND3	Xetro.A01370	0.826087	0.993043	0.94	6.31398e-07	-0.793313
SSR4	Xetro.H00315	0.565217	0.901739	0.91	3.437e-14	1.13861
C17ORF37	Xetro.J00813	0.782609	0.981739	0.94	8.48699e-17	-0.490653
SELENBP1	Xetro.K05086	0.826087	0.847826	0.94	4.68554e-28	-1.18098
KLHDC10	Xetro.C02081	0.782609	0.985652	0.96	8.65453e-21	-1.00682
SLC25A27	Xetro.I01994	1	0.565217	0.96	3.30762e-11	-3.19832
VPS36	Xetro.B01610	0.782609	0.978261	0.96	4.14146e-14	0.949074
COPB1	Xetro.D00071	0.913044	0.503478	0.92	5.52568e-32	-2.44053
COPB2	Xetro.I00661	0.782609	0.981739	0.99	1.69589e-16	-0.251974
ISG20L2	Xetro.H02294	0.956522	0.563044	0.97	6.7529e-11	-4.04192
METTL5	Xetro.I00317	0.782609	1	0.94	1.94022e-15	2.42334
MKS1	Xetro.B00886	1	0.833044	0.91	3.99439e-28	6.34713
VWA5A	Xetro.A00014	0.956522	0.916522	0.96	7.10483e-19	-2.35425
RPAP2	Xetro.D01202	0.913044	0.507391	0.92	8.23033e-20	-5.81684
INSM1	Xetro.E01268	0.826087	0.731304	0.96	1.60732e-16	-4.07505
SNX13	Xetro.F01400	1	0.702174	0.98	1.98644e-09	-1.5437
APOA1BP	Xetro.K00367	0.73913	1	0.98	5.01943e-17	3.66949
RABGEF1	Xetro.B00758	0.869565	0.553044	0.98	2.02397e-21	-3.66762
LRTOMT	Xetro.B02484	0.73913	1	0.91	6.38568e-15	-4.39635
KIAA0922	Xetro.A02865	0.652174	0.985652	0.96	1.99445e-08	-0.444425
TYW1	Xetro.B00627	1	0.502174	0.92	3.25699e-16	-2.10908
TYW3	Xetro.D01759	0.608696	1	0.93	7.52773e-20	-0.259916
SGK2	Xetro.J00290	0.608696	0.862609	0.92	1.48788e-24	-3.05525
MOS	Xetro.F00462	1	0.586956	0.95	1.07375e-23	-1.58335
FGB	Xetro.A02870	0.913044	0.985217	0.91	6.06938e-14	8.63418
CDH12	Xetro.F00930	0.521739	1	0.94	8.44232e-22	3.68724
NIPBL	Xetro.A00423	0.652174	0.956522	0.97	8.4359e-11	3.26122
PON2	Xetro.F01447	1	0.797826	0.97	7.57578e-13	2.31473
SPATA2L	Xetro.D00767	0.782609	0.978261	0.96	8.97793e-32	-0.626505
HS3ST3A1	Xetro.K04031	0.826087	0.526522	0.97	1.97196e-14	-5.39136
SCO1	Xetro.K02913	0.826087	0.538696	0.96	4.52043e-18	-2.98746
ZNF668	Xetro.K03116	1	0.506522	0.97	9.36206e-13	-1.29901
CYP39A1	Xetro.I01993	0.782609	0.803478	0.93	5.79817e-10	6.39738
PLK4	Xetro.A02713	1	0.677391	0.91	1.60534e-10	-0.301644
SCAMP1	Xetro.A00265	1	0.593913	0.97	1.50661e-18	4.02856
CELA3B	Xetro.K04556	0.913044	0.63087	0.97	1.46896e-17	-2.78943
TSPAN1	Xetro.D01909	0.913044	0.731304	0.98	6.34389e-13	-3.15933
TSPAN7	Xetro.B00928	0.565217	0.836522	0.94	2.51238e-08	3.9557
SCOC	Xetro.A02798	0.782609	0.98913	0.94	8.64864e-09	-1.47262
RPS6	Xetro.A01844	1	0.913044	0.98	4.29662e-24	1.41998
RPS2	Xetro.I01531	1	0.861304	0.99	1.25145e-12	-0.0669738
AFAP1L1	Xetro.C01366	0.652174	1	0.99	4.96457e-31	0.276119
ADAMTS18	Xetro.D00720	1	0.619565	0.96	3.57688e-13	-0.387175
CPA6	Xetro.F00406	1	0.978261	0.92	5.08941e-07	-2.83196
SLMAP	Xetro.K04814	0.782609	0.967391	0.93	6.10232e-10	-0.168977
ATG9A	Xetro.I00151	0.608696	1	0.96	5.19234e-13	-0.441092
LNX1	Xetro.A03051	1	0.735217	0.93	2.63309e-18	1.0969
RPS19	Xetro.G02086	1	0.912174	0.98	2.77941e-20	1.75363
TAC1	Xetro.F01453	1	0.574783	0.95	1.85791e-08	6.00527
DIS3L	Xetro.C00774	1	0.527391	0.98	1.28075e-23	-0.547874
RPL27A	Xetro.G01194	1	0.974348	0.98	3.84478e-21	1.23439
EEF1B2	Xetro.I00455	1	0.706522	0.98	9.21728e-09	3.71896
TMEM208	Xetro.D02086	0.956522	0.717391	0.94	1.04457e-10	-4.4786
XKR6	Xetro.K05131	0.521739	1	0.92	1.7686e-17	3.03067
GLUD1	Xetro.G00871	1	0.54	0.97	5.90367e-13	-1.98448
ANKRD33B	Xetro.F00923	0.782609	0.97087	0.94	3.57567e-10	2.48566
SLC25A3	Xetro.C01591	0.565217	1	0.97	4.90114e-14	-2.47296
UGT1A1	Xetro.I00888	1	0.597826	0.92	2.04332e-18	-0.259557
RAB36	Xetro.A00875	1	0.946087	0.92	4.74396e-16	-1.63307
RAB38	Xetro.B02188	1	0.985217	0.92	8.83729e-13	6.2091
DOK4	Xetro.D02097	0.652174	0.981739	0.91	2.78668e-12	1.67094
MCEE	Xetro.I00993	0.565217	1	0.98	1.32702e-11	6.06399
PDIA6	Xetro.E00367	1	0.823044	0.92	6.15445e-12	0.00423401
ARMC7	Xetro.J00153	0.565217	1	0.98	3.38245e-15	-0.813255
SPATA1	Xetro.D01721	1	0.884348	0.96	3.55123e-22	-0.264395
HSPA5	Xetro.H00329	1	0.858696	0.94	1.83937e-07	-2.2907
HSPA8	Xetro.G01421	0.782609	1	0.94	2.272e-13	-2.87317
C1ORF114	Xetro.B00959	0.956522	0.63087	0.97	7.3478e-22	-1.62558
IRX4	Xetro.F00976	1	0.927391	0.94	1.89549e-26	-0.126322
IRX3	Xetro.D00521	0.956522	0.894783	0.93	2.28373e-16	-1.11761
IP6K2	Xetro.D02264	0.826087	0.894783	0.93	4.45574e-18	-0.850823
PTRH1	Xetro.G01982	0.565217	1	0.92	3.46094e-06	-2.05355
C6ORF211	Xetro.C01154	0.73913	0.971304	0.95	6.23945e-13	-2.80126
KIAA0195	Xetro.J00144	0.565217	0.974783	0.92	0.000237172	-0.447836
GTF3C6	Xetro.D00501	0.782609	0.891304	0.98	5.90784e-23	3.48085
IQSEC2	Xetro.H00347	0.565217	0.96	0.91	1.58458e-25	7.72664
XPO5	Xetro.E01708	0.782609	1	0.95	4.40099e-07	-2.89411
TTN	Xetro.I00385	1	0.501304	0.93	1.59532e-17	-1.62403
TTL	Xetro.E01233	0.565217	1	0.92	9.39627e-14	-3.08239
GAR1	Xetro.A02653	1	0.532609	0.96	3.67727e-09	-4.99211
SOLH	Xetro.I01425	0.652174	0.985652	0.94	8.30587e-13	-0.683158
HPDL	Xetro.D01928	0.652174	0.815652	0.96	6.56717e-20	6.03979
GARS	Xetro.F01891	0.826087	0.898696	0.92	1.58655e-13	-1.70749
ZEB2	Xetro.I00194	1	0.515652	0.98	7.22656e-22	-2.43164
ATAD5	Xetro.G01909	0.565217	0.981739	0.94	2.9517e-09	-2.26875
TCIRG1	Xetro.K01002	0.565217	0.98913	0.91	5.85139e-08	-0.260746
FOXC2	Xetro.D00902	1	0.522174	0.94	2.29965e-10	-1.63345
FOXC1	Xetro.F00849	0.956522	0.579565	0.97	1.32274e-12	-2.78894
MTIF3	Xetro.B01824	0.652174	0.996522	0.92	5.14451e-22	-0.258973
MIOS	Xetro.F01460	1	0.673913	0.95	2.78723e-21	-2.74756
VARS	Xetro.H00820	0.956522	0.993043	0.96	3.74961e-15	1.99123
SPARC	Xetro.C01182	0.826087	0.590435	0.96	5.64761e-24	-3.14938
DBNDD1	Xetro.D00771	0.782609	0.97087	0.98	7.82456e-11	7.58043
C4ORF47	Xetro.A02987	0.782609	1	0.93	1.64173e-25	3.58204
NFRKB	Xetro.G01504	1	0.594348	0.96	1.20911e-21	-1.80488
RNASEH2C	Xetro.D01095	0.913044	0.673913	0.95	1.3047e-15	-0.556484
NFX1	Xetro.F00993	0.695652	1	0.94	1.40544e-18	-0.160855
CCDC37	Xetro.D02507	0.565217	1	0.94	2.50401e-26	3.16313
SLIT1	Xetro.G00548	0.869565	0.641304	0.96	7.09876e-19	-3.27001
C16ORF42	Xetro.I01162	0.782609	1	0.94	2.27973e-20	1.78584
NOLC1	Xetro.G00797	0.826087	0.513478	0.95	6.51938e-10	-6.43388
RPL28	Xetro.G01775	1	0.905217	0.97	1.03481e-14	0.657713
NIPAL4	Xetro.C00962	1	0.811304	0.99	2.29785e-20	0.146362
YRDC	Xetro.B00150	1	0.927826	0.95	8.28478e-31	0.129333
TRIM14	Xetro.A01887	0.565217	1	0.92	2.90234e-17	0.0478464
RPS26	Xetro.B01322	1	0.913044	0.98	4.56982e-13	1.33783
ARL2BP	Xetro.D00478	1	0.543044	0.93	2.89519e-14	2.21438
MAPKAP1	Xetro.H00324	0.956522	0.568696	0.98	1.28999e-22	-1.9537
ASB8	Xetro.I01424	1	0.657826	0.94	4.81013e-15	0.83632
FEZ2	Xetro.E01165	0.652174	0.981739	0.97	5.13628e-15	-0.433096
PDE8A	Xetro.C00619	1	0.509565	0.99	2.81046e-09	-2.14666
MANBA	Xetro.A02612	0.565217	0.946087	0.95	6.77809e-20	6.08768
PLAG1	Xetro.F00460	1	0.916522	0.92	1.3987e-13	-1.85924
TAF5L	Xetro.E01025	1	0.75	0.96	7.91535e-12	5.83963
DBT	Xetro.D00456	0.913044	0.956522	0.96	1.71612e-13	3.46127
TMEM43	Xetro.D02502	1	0.880435	0.94	1.04679e-11	4.88972
LOC402160	Xetro.A03237	0.782609	0.963913	0.97	8.54431e-19	0.169035
FABP1	Xetro.A03288	0.913044	0.909565	0.91	2.87874e-19	1.02534
NOP56	Xetro.K03535	1	0.502609	0.94	1.83221e-06	-3.02456
ASTE1	Xetro.F01209	1	0.905652	0.94	8.46123e-07	-2.48189
MNX1	Xetro.F01678	0.652174	1	0.99	6.89929e-22	-0.408313
SDF2L1	Xetro.A00815	0.782609	0.826087	0.96	1.49222e-21	1.39741
TCF7	Xetro.C01115	0.73913	1	0.96	3.91473e-16	0.686474
EPS8L1	Xetro.G01742	0.782609	0.956522	0.98	1.06659e-19	1.19078
ELAVL4	Xetro.D01968	1	0.62	0.97	5.01358e-11	-1.68656
TBPL2	Xetro.H01650	0.869565	0.76087	0.98	6.59106e-17	-1.55004
FOXF2	Xetro.F00848	0.869565	0.579565	0.94	4.55219e-06	-3.46212
RPS6KB1	Xetro.B00306	0.73913	1	0.96	9.44347e-27	-0.832133
MCART1	Xetro.A01960	0.782609	0.981739	0.92	1.34017e-09	-0.309051
UBE2D4	Xetro.C00417	0.782609	0.978261	0.92	1.78253e-19	0.0551325
TET2	Xetro.A02603	0.652174	1	0.97	1.47723e-23	-0.0245982
C16ORF59	Xetro.I01376	1	0.515652	0.96	2.62015e-17	-2.76573
RPS4X	Xetro.H00479	1	0.938261	0.98	2.22846e-16	0.797898
SLMO1	Xetro.F00648	1	0.869565	0.92	1.08468e-10	2.30498
ATXN2L	Xetro.K03602	0.782609	0.98913	0.95	4.46086e-09	0.14434
YOD1	Xetro.A01339	0.73913	0.934783	0.94	4.4967e-19	-1.12816
LOC645177	Xetro.K02995	0.521739	1	0.96	6.0493e-10	-4.95762
ISY1	Xetro.K04359	1	0.79	0.97	6.16046e-16	0.14465
F2RL1	Xetro.A00277	1	0.504783	0.95	2.64071e-15	-3.37662
C9ORF142	Xetro.K04891	0.782609	0.981739	0.97	4.07223e-15	2.50042
EDNRA	Xetro.A02834	0.869565	0.579565	0.95	7.28668e-10	-5.37532
AXIN1	Xetro.I01595	0.565217	1	0.97	1.8411e-16	3.81093
RRS1	Xetro.F00416	1	0.530435	0.97	1.67169e-05	-4.69506
CROCC	Xetro.K03355	0.73913	1	0.97	1.96748e-25	-0.911329
APOE	Xetro.B01711	0.913044	0.833044	0.94	1.05337e-16	0.61586
DCAF5	Xetro.H01706	0.956522	0.515652	0.97	6.685e-06	-2.16618
LAMP3	Xetro.E00201	1	0.709565	0.93	5.07312e-20	1.25864
CD36	Xetro.C01980	0.695652	1	0.92	4.43484e-21	2.17302
TXNDC9	Xetro.B01040	1	0.529565	0.99	5.6131e-23	-0.868752
POLR3E	Xetro.I01319	0.782609	1	0.95	3.30929e-05	-2.65256
POLR3A	Xetro.G01111	0.565217	1	0.92	6.86077e-10	-2.53937
APCDD1	Xetro.F00625	0.782609	0.96	0.98	2.77378e-09	1.572
POLR3H	Xetro.D01337	0.956522	0.687826	0.96	1.34079e-20	-1.57117
FAM46C	Xetro.K02804	1	0.539565	0.99	5.95355e-35	3.07158
WDR65	Xetro.D01858	0.565217	0.836522	0.97	1.03975e-26	2.07619
HOXD9	Xetro.I00369	1	0.670435	0.96	1.02866e-07	-0.455137
HOXD3	Xetro.I00365	0.956522	0.913044	0.98	1.14026e-32	-0.330423
HMGCR	Xetro.A00287	0.652174	0.98913	0.95	3.21743e-11	-2.04381
MTPAP	Xetro.F01594	0.695652	1	0.96	3.51739e-27	1.00221
ORMDL1	Xetro.I00763	0.73913	1	0.96	3.02518e-08	-0.025454
GLT1D1	Xetro.A00749	0.782609	0.967391	0.95	2.31177e-19	0.280899
DMGDH	Xetro.A00262	0.652174	1	0.94	5.59296e-08	-1.18988
CCDC50	Xetro.E00084	0.782609	0.981739	0.91	1.67656e-06	-2.32126
FOXJ1	Xetro.J00116	0.956522	0.963478	0.91	3.09899e-13	1.77348
TDRD10	Xetro.K02868	1	0.575652	0.97	2.28021e-16	2.56768
USP45	Xetro.E00607	0.782609	0.967391	0.94	1.44517e-17	6.68386
PPARGC1B	Xetro.C01403	0.652174	1	0.96	7.05998e-17	0.144258
POLA2	Xetro.D01023	0.73913	1	0.96	1.05465e-11	1.27794
SCRN2	Xetro.J00763	1	0.520435	0.93	2.63071e-29	-2.38976
AMIGO3	Xetro.F01830	1	0.572609	0.92	5.88618e-11	0.0850768
ATOX1	Xetro.C01183	1	0.62	0.95	1.60443e-23	1.54753
NANOS1	Xetro.G00091	1	0.869565	0.97	8.48566e-10	-0.288126
RPS7	Xetro.E00404	1	0.920435	0.97	4.98288e-16	1.22262
RPS5	Xetro.H01006	1	0.866087	0.97	3.4937e-09	2.26111
RPS9	Xetro.G02053	1	0.952609	0.98	1.16425e-08	1.71874
RPS8	Xetro.D01941	1	0.981739	0.98	6.01978e-20	1.94898
TMEM204	Xetro.I01404	0.73913	0.883913	0.92	2.06808e-20	0.549558
USP2	Xetro.G01229	0.913044	0.905652	0.96	7.14368e-17	-0.944911
KIAA1328	Xetro.A00058	0.956522	0.854783	0.91	2.27443e-13	1.74733
IGSF21	Xetro.K03735	0.913044	0.887826	0.91	1.56191e-18	2.27817
RPSA	Xetro.D01447	1	0.941739	0.98	3.99066e-11	1.32375
RPL29	Xetro.D02413	0.956522	0.916522	0.98	5.15268e-14	1.00066
RPL24	Xetro.B00670	1	0.923913	0.98	1.03347e-12	1.31618
RPL27	Xetro.J00630	1	0.931304	0.98	6.77024e-19	0.610066
RPL26	Xetro.C01398	0.956522	0.953044	0.98	3.48346e-11	1.30351
RPL21	Xetro.B01823	1	0.822609	0.98	3.02484e-14	1.98536
SLC35B3	Xetro.F00796	0.782609	0.978261	0.97	1.72704e-18	-0.335536
RPL23	Xetro.J00786	1	0.935217	0.98	3.0223e-15	1.72393
RPL22	Xetro.G01619	1	0.884348	0.97	1.22038e-06	1.60514
GLT25D2	Xetro.D01349	1	0.506087	0.96	7.58658e-18	-3.00571
GLT25D1	Xetro.K00311	0.652174	1	0.92	0.000251796	-3.14702
CALHM2	Xetro.G00492	0.652174	0.992609	0.92	5.09621e-07	-2.43614
VEZT	Xetro.C01662	0.652174	0.981739	0.96	1.67007e-11	-0.279398
FXYD2	Xetro.G01279	0.956522	0.605217	0.92	1.95239e-16	-1.1184
MAFK	Xetro.I01242	0.652174	0.96	0.98	1.38905e-20	4.13921
FBP1	Xetro.A01618	0.826087	0.84087	0.98	1.06492e-26	-1.55467
MAFB	Xetro.J00277	0.782609	0.923478	0.96	3.57598e-13	0.292745
PLIN2	Xetro.A01846	0.782609	0.836522	0.98	3.19436e-15	5.58507
SMAP2	Xetro.B00232	0.782609	0.996522	0.94	3.9275e-05	-1.9098
CRABP2	Xetro.G00967	0.73913	1	0.98	3.89496e-25	3.65594
MED14	Xetro.B00937	0.652174	1	0.92	2.22077e-06	-1.65482
C3ORF32	Xetro.D02373	1	0.543478	0.96	3.58575e-23	-1.60014
ADAM9	Xetro.C00184	0.782609	0.996522	0.95	5.97133e-12	0.13558
EIF4G1	Xetro.E00178	0.73913	1	0.95	1.93833e-20	-0.958986
TRIM39	Xetro.B01455	1	0.576956	0.96	6.36222e-18	-0.606052
RPL8	Xetro.B00939	1	0.866087	0.98	2.32117e-08	2.38636
RPL9	Xetro.A02049	1	0.938261	0.98	1.4015e-19	1.50311
RPL7	Xetro.F00385	0.826087	0.938261	0.98	1.09694e-16	0.288039
RPL4	Xetro.C00770	1	0.920435	0.97	8.47415e-14	1.80263
RPL5	Xetro.D01198	1	0.956522	0.98	3.62005e-09	1.33899
RPL3	Xetro.D01319	1	0.971304	0.97	3.99466e-20	0.884873
EGFL7	Xetro.H00252	1	0.594348	0.95	2.81048e-14	1.22757
ZNF585A	Xetro.D01482	0.565217	0.963913	0.92	2.70956e-12	12.102
TSC1	Xetro.H00116	0.782609	1	0.91	6.17937e-11	-1.56301
RHOU	Xetro.H01300	0.869565	0.576087	0.93	8.20782e-07	-4.76499
ANKRD27	Xetro.D00670	0.782609	1	0.91	2.57161e-17	0.291874
TMEM62	Xetro.H01680	1	0.605217	0.96	1.51898e-16	-0.640186
TMEM60	Xetro.C01974	0.565217	1	0.96	4.51008e-09	1.93547
FJX1	Xetro.D00115	1	0.685217	0.98	3.68714e-09	-0.0724047
HOXC8	Xetro.B01507	1	0.596957	0.94	3.33781e-13	-1.73223
FOXH1	Xetro.K01510	1	0.72087	0.94	1.24149e-06	0.536905
RPL6	Xetro.A00634	1	0.886957	0.97	1.01168e-06	2.04423
OLFML3	Xetro.A01308	0.956522	1	0.97	4.72979e-21	7.95731
MANBAL	Xetro.J00303	1	0.652174	0.95	1.15685e-21	0.173698
DECR2	Xetro.I01428	0.73913	1	0.93	4.61845e-07	3.13559
HIST1H2AL	Xetro.K00628	0.826087	0.579565	0.95	6.29874e-12	-3.25576
TMPRSS9	Xetro.A02424	0.826087	0.673913	0.93	5.57063e-11	-2.52557
TRAF4	Xetro.B00357	1	0.891304	0.98	4.80816e-19	0.603982
HOOK2	Xetro.F01614	0.956522	0.916522	0.92	1.10344e-08	-3.94685
TSC2	Xetro.I01494	1	0.538696	0.91	1.53775e-19	-3.45238
A1CF	Xetro.G00311	0.956522	0.905652	0.93	1.57873e-18	-0.623723
CCDC81	Xetro.B02196	1	0.739565	0.97	1.80134e-26	-0.256412
SCD	Xetro.G00817	0.565217	1	0.97	7.32712e-24	-1.16725
TBC1D10B	Xetro.I01645	0.782609	1	0.94	5.61845e-18	2.56364
TBC1D10A	Xetro.A01038	1	0.522174	0.97	7.67194e-11	-1.3906
MOV10	Xetro.A01360	1	0.547391	0.98	5.18696e-18	5.23512
MOCS3	Xetro.E00921	0.652174	1	0.93	5.49089e-08	-0.620146
[truncated: 494 more rows]
