# Supplementary material for: TimeMeter assesses temporal gene expression similarity and identifies differentially progressing genes
Source: Nucleic Acids Res. 2020 Mar 3;48(9):e51. doi: 10.1093/nar/gkaa142 (PMC7229845; doi:10.1093/nar/gkaa142)
Supplement: gkaa142_Supplemental_Files [file gkaa142_supplemental_files.zip › Supplementary_Table_S2.xlsx]

## Sheet: Sheet1
GO.ID	Term	Ontology	p.value	p.adj (BH)	Driving.Genes
GO:0000184	nuclear-transcribed mRNA catabolic process, nonsense-mediated decay	BP	0	0	RPL21,RPS4X,RPS12,RPS9,RPS27A,RPL5,RPL27A,RPS14,RPS8,RPL10A,RPS23,RPS25,RPLP2,RPL38,RPL18A,RPL12,RPL34,RPL7,RPS26,RPLP0,RPS10,UBA52,RPL29,RPS16,RPL36,RPL8,RPS11,RPL10,RPS7,RPS15,RPL4,RPL7A,RPS24,RPS6,RPL35,RPL14,RPL11,RPL13A,RPL19,EIF4G1,RPL37A,RPL13,RPL39,RPL24,RPS13,RPL6,RPS3A,RPL3,RPL37,RPL23A,RPL26,RPL9,RPL28,RPL22,RPL15,RPS20,RPLP1,RPL32,RPL30,RPS29,RPSA,RPL18,RPL35A,RPL27,RPS19,RPL17,RPS5,R…
GO:0000956	nuclear-transcribed mRNA catabolic process	BP	0	0	RPS9,RPS15,RPS26,RPL7,RPS12,RPLP2,MRTO4,RPL10A,RPS4X,RPS8,RPL36,XRN1,RPL3,RPL27A,RPL5,RPS16,RPS10,RPS23,RPLP0,RPL10,RPL34,RPL11,RPL7A,RPL23A,RPS6,RPL38,RPLP1,RPL30,CNOT3,RPL35,RPS7,RPL18A,PAN3,RPL6,RPL13A,RPL22,RPL8,RPS25,PAIP1,RPS14,PRPF18,RPL13,UBA52,RPS11,RPL27,RPL21,RPS27A,RPL9,RPL12,RPS19,RPL29,RPS13,RPL39,PAPD5,RPL31,RPSA,RPS24,RPL14,RPL26,MTPAP,RPL37,RPS3,RPL24,EXOSC4,RPS29,RPL37A,RPL19,RP…
GO:0006364	rRNA processing	BP	0	0	RPL7A,FBL,BYSL,UBA52,NSUN5,RRP15,RPL36,RPLP2,MRTO4,RPL38,RPS10,RPS4X,RPL5,RPS25,RPL23A,RRP1B,RPLP1,RPL3,RPLP0,RPS26,GEMIN4,RPL19,RPL13A,RPS9,NOLC1,RPL21,DIS3L,RPS12,RPL18A,FRG1,RPL9,RPS27A,RPL29,NOL6,RRS1,RPS19,RPL22,RPS23,NOP10,PWP2,RPS16,DDX51,RPL39,MAK16,RPL30,RPL27,SIRT1,RPL34,RPL11,RPS8,RPL27A,DDX21,DDX49,TSR1,GAR1,PAPD5,WDR36,RPS6,RPL14,DDX47,ISG20L2,RPL26,PDCD11,RPL12,RPL13,RPL6,RPL10A,PA2…
GO:0006413	translational initiation	BP	0	0	RPS23,RPL27A,RPS25,EIF2S3,RPL36,RPL19,RPS12,RPL18A,RPL8,RXRA,RPL10,RPS3,RPLP2,RPL22,RPS11,UBA52,DHX29,RPL17,RPS26,RPL10A,RPL9,RPS6KB1,RPL38,EIF3K,YTHDF2,RPL27,RPL13A,PTBP1,RPL23,RPL3,RPS8,PAIP1,RPS29,RPLP1,RPL11,RPS15A,RPL12,RPL14,YTHDF1,RPS10,RPL5,RPS9,RPS27A,RPL13,RPS2,RPL7A,RPL29,EIF4EBP2,EIF3G,RPS7,RPS24,RPL28,RPS17,EIF3D,EIF3M,RPS4X,RPL35,RPL23A,RPL34,RPS14,RPL7,DNAJC3,RPL31,PCBP2,EIF4G1,EIF…
GO:0006612	protein targeting to membrane	BP	0	0	ANK3,RPL27A,RPL5,RPL10A,KCNE1,RPL10,RPL18A,RPS11,RPS9,RPS25,RPS20,RPLP2,RPS3,RPL38,RPL8,RPL22,RPL37,RPL39,RPL13A,RABGEF1,PEX3,RPL9,RPS23,RPL12,RPL31,RPS24,RPS12,RPL17,RPL11,RPL34,RPL30,RPL13,RPL23A,RPS19,SEC61A1,RPL21,ANXA2,RPS4X,RPS7,RPL7A,RPS14,RPS16,RPLP1,RPL28,RPS6,RPS29,RPL19,RPL3,RPS26,RPL23,RPL26,RPL6,RPS13,RPL32,RPL36,RPL35A,RPL35,RPS27A,RPL29,RPS10,RPS8,RPLP0,RPL27,RPL7,RPL14,RPS15A,RPL4…
GO:0006613	cotranslational protein targeting to membrane	BP	0	0	RPL18A,RPS3,RPL13A,RPL5,RPS3A,RPL27A,RPS10,RPL27,RPS11,RPS23,RPL9,RPL38,RPL35A,RPL21,RPL29,RPL31,RPS26,RPS15A,RPS12,RPL22,RPL3,RPL19,RPL23,RPS24,RPL7,RPS2,RPL26,RPL10A,RPL39,RPL10,RPL6,RPS4X,RPL28,RPS5,RPS6,RPL32,RPL36,RPS14,RPL13,RPS16,RPL7A,SEC61A1,RPL8,RPS9,RPLP2,RPS17,RPS15,RPL30,RPS27A,RPLP1,RPLP0,RPL11,RPL14,RPL37,RPS29,RPL24,RPS13,RPL17,RPL4,RPS19,RPL18,UBA52,RPL34,RPS20,RPS7,RPSA,RPL35,RP…
GO:0006614	SRP-dependent cotranslational protein targeting to membrane	BP	0	0	RPS23,RPL21,RPL27A,RPL10A,RPL13A,RPL13,RPL6,RPS11,RPS26,RPS20,RPS24,RPL19,RPL22,RPS5,RPL28,RPS3,RPL9,RPL15,RPLP1,RPS3A,RPL32,RPL18A,RPL27,RPLP2,RPL5,RPS4X,RPL8,RPS15,RPS13,RPLP0,RPS17,RPL17,RPL7A,RPL38,RPS12,RPL3,UBA52,RPS14,RPL29,RPL31,RPS7,RPS10,RPS19,RPS16,RPS9,RPL11,RPS25,RPL10,SEC61A1,RPS29,RPS6,RPL37A,RPS15A,RPS2,RPL35A,RPL37,RPL12,RPL23,RPSA,RPL4,RPL23A,RPL34,RPL14,RPL39,RPL26,RPL7,RPL35,R…
GO:0016072	rRNA metabolic process	BP	0	0	PAPD5,RPL18,PWP2,NOLC1,RPS6,MAK16,MRTO4,RPL10,DDX51,RPL7A,RPL23A,RPS7,XRN1,RPL18A,RPL26,RPL7,FBL,RPS3,RPS9,RPS24,DDX49,RRP15,RPS13,RPS23,RPL22,RPS26,RPS12,RPS19,RPL10A,RPL14,NSUN5,RPS27A,RPL13,NOP56,RPLP1,RPS15A,RPL19,RPL28,RPL39,RPL34,RPL23,NOL6,RPL27,RPL27A,RRS1,WDR36,RPLP2,RPL5,PNO1,RRP1B,SIRT1,DIS3L,PA2G4,NOP10,TSR1,RPL12,RPL38,RPL31,RPL29,RPS5,RPL32,RPL21,RPS25,RPS14,RPL24,HEATR1,EXOSC4,RPS2…
GO:0019080	viral gene expression	BP	0	0	RPL23,RPS13,RPS15A,RPL14,RPL18A,RPS9,RPL26,RPL29,RPL23A,RPL5,TRIM32,RPL19,NUPL2,PCBP2,RPS6,RPL7A,RPL12,RPL37,RPS27A,RPS23,LEF1,RPS11,RPL35A,RPS14,RPS19,RPL22,RPS29,RPL18,NUP62,RPS15,RPS10,RPS16,RPL34,RPLP0,RPLP2,RPL10A,RPL7,RPS26,RPL27,RPL36,RPL13,RPL10,TRIM14,NUP98,RPL31,PTBP1,RPL27A,RPL3,UBA52,RPL13A,RPS3A,RPS24,RPL37A,RPS12,RPS3,RPS8,RPS4X,RPL32,RPL24,RPL38,RPS25,RPL21,RPS5,RPS2,RPL17,RPSA,RPS…
GO:0019083	viral transcription	BP	0	0	RPL19,RPS15A,RPL27,RPS27A,TRIM14,RPS6,RPS13,RPS24,RPL22,TRIM32,RPL10,RPS23,RPL10A,RPS9,RPL18A,RPS7,RPL34,RPS11,RPL13,LEF1,RPL9,RPS26,RPL7,RPL4,RPL18,RPS19,RPL29,RPL26,NUPL2,RPLP1,UBA52,RPL39,NUP62,RPS3,RPS12,RPL37A,RPL12,RPL14,RPL37,RPS29,RPS2,RPL7A,RPLP0,RPL35A,RPL3,RPL27A,RPL6,RPL11,RPS5,RPS3A,RPLP2,RPL17,RPL5,RPL31,RPL36,RPL35,RPL8,RPS15,RPL38,RPL15,RPS10,RPL23A,RPS4X,RPL24,RPL13A,RPSA,NUP98,R…
GO:0034470	ncRNA processing	BP	0	0	RPL10,MRTO4,RPL14,WDR36,PA2G4,GRSF1,RPS26,RPL27,RPL10A,NSUN5,DDX51,RPS9,OSGEPL1,MAK16,RPL30,DDX49,RPS27A,RPL13A,RPS12,RPS6,RPS16,YRDC,RPS15A,RPL5,ELAC1,RRP15,RPL24,CTU2,RPS19,RPLP2,RPL26,NHP2,DUS1L,RPL13,RPL34,RPL22,RPS23,RPL29,RPS15,TYW3,INTS2,RPS11,RPL36,MOCS3,RPL23,RPS10,RPL11,NSUN4,NOL6,RPL6,NOLC1,HNRNPA2B1,RPL7,RPLP0,RPS2,RPS4X,DUS4L,RPL19,TYW1,RPL4,CPSF1,HEATR1,CHD7,RPL27A,RPS14,PNO1,RPL37A…
GO:0042254	ribosome biogenesis	BP	0	0	CHD7,RPL10,MRTO4,RPS9,RRS1,RPL22,RPL35,RPS16,WDR36,RPL14,RPL23,NUP88,RPS12,SHQ1,RPL10A,NSUN5,EXOSC4,SDAD1,PWP2,RPL13A,ISG20L2,DDX49,RPL30,RPL11,RPL13,RPLP2,RPL12,RPL19,TSC1,FTSJ3,RPS27A,RPL24,NOLC1,RRP1B,RPS15A,RPL29,RPL34,RPL26,RPSA,RPS29,NOL6,RPL8,RPS10,PA2G4,SIRT1,RPS11,RPS20,RPL7,RPS15,RPL3,RPL38,RPL27,RPL37,FASTKD2,RPS4X,RPLP0,NHP2,PDCD11,DDX21,RPL31,NOP16,WBP11,NSUN4,RPS19,RPL28,FBL,RPS17,R…
GO:0045047	protein targeting to ER	BP	0	0	RPS14,RPL10,RPL29,RPS29,RPL34,RPL38,RPS3,RPL37,RPS3A,RPS15,RPL13,RPL15,RPS9,RPL35A,RPL18,RPS16,RPS20,RPLP0,RPL13A,RPL10A,RPL30,RPS15A,RPL12,RPSA,RPL22,RPL17,RPL31,RPL27A,RPL6,RPL37A,RPL24,RPL14,RPL18A,RPS4X,SPCS1,RPS27A,RPL3,RPS13,RPS7,RPL23A,RPS5,RPL7A,RPL5,RPS8,RPLP2,RPL27,RPL7,UBA52,RPS24,RPL4,RPS25,RPL11,RPS11,RPLP1,RPL19,RPL26,RPL35,RPL8,RPL32,RPS10,RPS26,SEC61A1,RPL21,RPL39,RPS23,RPS2,RPS19…
GO:0070972	protein localization to endoplasmic reticulum	BP	0	0	RPL31,RPL37,RPL6,RPL17,SEC61A1,RPL27,RPL28,RPL27A,RPS16,RPL14,RPL13,ANKRD13C,UBA52,RPS24,RPL29,RPS14,RPS3A,RPS19,RPL35A,RPS12,RPL23A,RPL4,RPSA,RPL30,RPL12,RPL15,RPS15,RPS26,RPS9,RPS2,RPL13A,RPL34,RPL10A,RPL24,RPL35,RPL36,RPS10,RPS17,RPS4X,SPCS1,RPL3,RPL37A,RPS29,RPL7,RPL5,RPLP2,RPLP0,RPS6,RPL18A,RPL18,RPL9,RPL11,RPL8,RPL10,RPL32,RPS7,RPS3,HSPA5,GPAA1,RPS11,RPS5,RPS15A,RPL38,RPS8,RPS25,RPS13,RPL22…
GO:0072599	establishment of protein localization to endoplasmic reticulum	BP	0	0	RPL13,RPS14,RPSA,RPS16,SEC61A1,RPL6,RPL3,RPL14,RPL29,RPL28,RPL34,RPL30,RPS24,RPS13,RPL35,RPL17,RPL22,RPS5,UBA52,RPL39,RPS7,RPLP2,RPL27A,RPS15,RPS26,RPL27,RPL11,SPCS1,RPL38,RPL31,RPL37,RPL15,RPS9,RPS19,RPL24,RPS10,RPS3A,RPS12,RPS11,RPL18,RPS4X,RPL4,RPL5,RPL23,RPL7A,RPL18A,RPLP0,RPS25,RPL8,RPL37A,RPL32,RPL35A,RPL9,RPS29,RPS27A,RPL7,RPL23A,RPL19,RPL26,RPS17,RPS6,RPS15A,RPL12,RPL36,RPL13A,RPS23,RPL10…
GO:0044033	multi-organism metabolic process	BP	4.44089e-16	1.2651e-13	RPS12,RPL22,RPS25,RPL10,RPL14,RPL21,RPL11,RPLP2,RPS19,RPS11,RPL29,NUP88,TRIM14,RPSA,RPL27,RPS24,RPL36,RPL23,RPL13A,RPS4X,RPL37,MAP2K1,RPL18,EIF3G,RPL7,RPL5,RPS7,RPS16,RPL34,RPL13,RPL3,RPS2,RPL7A,RPS26,NUPL2,RPL24,RPL31,RPS27A,LEF1,RPL28,RPL30,RPL37A,RPL19,RPS23,PTBP1,RPS13,RPS29,RPL17,TRIM32,RPS20,RPL39,RPS5,RPS17,RPL35A,UBA52,RPL18A,RPL4,RPS14,NUP98,RPS6,RPL23A,RPL27A,RPL26,RPL35,RPS15A,RPS9,SUP…
GO:0006402	mRNA catabolic process	BP	6.66134e-16	1.78602e-13	RPL36,PAPD5,RPL18A,UBA52,PAIP1,RPL8,RPS8,RPL19,RPS19,RPL21,RPL13A,RPS11,RPS10,RPS4X,RPL27A,RPL3,RPS25,PAN3,RPS3,RPL22,RPLP2,RPL14,RPL7A,RPS9,RPL23A,RPL10A,RPL38,DIS3L,XRN1,RPS26,RPL12,RPL11,RPL27,EXOSC4,MRTO4,RPS23,RPLP1,RPSA,RPS2,RPL23,RPL24,RPL9,RPS12,RPS24,RPL13,RPS29,RPS17,RPL37,RPL31,RPL5,PRPF18,RPL17,RPS7,RPL34,RPL35A,RPL15,EIF4G1,CNOT3,RPS16,RPS6,RPL39,PNPT1,RPS14,RPS5,RPL37A,NANOS1,RPS13,…
GO:0006401	RNA catabolic process	BP	3.9968e-15	1.01208e-12	RPS19,RPL18A,RPS4X,RPL36,RPL27A,RPS11,LIN28B,RPL13A,RPL7A,PPP1R8,RPL10A,RPL7,PAPD5,RPS25,RPS24,RPS3,RPL8,RPL23A,UBA52,RPS8,RPL38,RPS12,RPL10,PAIP1,ZCCHC11,RPS10,PAN3,RPL14,RPLP2,RPS9,CNOT3,RPL19,RPS17,RPL31,XRN1,RPL22,MRTO4,RPS26,RPL18,EXOSC4,RPL13,RPL5,RPL3,RPLP1,RPL17,RPL23,RPL34,RPS23,DIS3L,RPL37,RPL35A,RPS29,SND1,RPL27,RPS5,NANOS1,RPL21,RPS6,MTPAP,RPS7,RPL28,RPL4,RPS15,RPL39,RPL12,RPS13,RPS20…
GO:0022613	ribonucleoprotein complex biogenesis	BP	6.66134e-15	1.59802e-12	NHP2,MRTO4,SNRPF,RPL10A,EIF3K,EIF2A,RPL27,RPL23,PWP2,RPS7,RPL26,RPLP1,RPS9,RRP15,NOP10,RPS15A,RPS19,NSUN5,DDX51,SDAD1,RPS12,FBL,RPL10,TSC1,RPS23,RPS6,RPL30,RPL18A,RPL5,NOLC1,DIS3L,DDX49,RPL22,RPS26,RPL29,RPS16,RPL34,RPS3,RPLP2,FTSJ3,RPS2,RPL14,PA2G4,EIF3G,WDR36,RPS11,NOP16,FASTKD2,RPS20,RPS3A,RPL13,SIRT1,RPL39,RPL11,PAN3,RRS1,ISY1,RPL17,RPSA,RSL24D1,PPAN,RPS5,EIF3M,PRPF18,RPL35,RPL28,GNL3L,RPS29,…
GO:0034660	ncRNA metabolic process	BP	2.65543e-12	6.05173e-10	PA2G4,RPL23,RPL26,RPL12,GRSF1,FBL,TYW1,RPL14,RPL35,PIWIL2,PWP2,RPS12,FARSA,DDX49,NOL6,OSGEPL1,RPL10A,NOLC1,NCL,RPL11,RPS27A,RPL22,RRS1,GTF3C2,YRDC,GTF3C6,XRN1,ELAC1,RPL24,VARS,WDR36,RPL13,DUS4L,CTU2,NSUN5,RPS16,RPS19,RARS,GARS,SHQ1,RPL34,DUS1L,EXOSC4,RPL27,RPL30,RPL13A,RPSA,PNPT1,RPS11,MRTO4,NSUN4,ASZ1,GEMIN4,RPS29,FTSJ3,RPL29,RPL28,UBA5,EXD1,INTS2,RRP1B,RPS5,ALKBH8,RPL39,RPL32,RPS15A,POU2F2,INTS…
GO:0034655	nucleobase-containing compound catabolic process	BP	3.06799e-12	6.659e-10	MRTO4,NT5C1A,RPL10,RPS27A,RPL26,RPS14,RPS19,RPS25,RPL14,TATDN2,ENTPD2,CNOT3,PNP,DCTPP1,RPL11,RPS12,PDE8A,RPS29,LIN28B,RPL31,RPS17,RPL22,RPS4X,APOBEC2,ENDOG,RPL38,RPL10A,RPL30,RPL18,RPS10,MTPAP,RPL23,RPL12,RPL29,RPLP2,RPL37,RPL34,XRN1,PRPF18,RPS11,RPL37A,RPL36,PDE10A,SND1,RPL24,RPSA,RPS5,RPS16,RPL7,RPL39,TDG,RPL17,RPL3,RPL13A,RPL13,RPS3A,DIS3L,PPP1R8,DFFA,RPL9,RPS15,RPS23,EXOSC4,RPL28,UPP1,RPL35,R…
GO:0044270	cellular nitrogen compound catabolic process	BP	1.32332e-11	2.74168e-09	UPP1,RPL34,XRN1,TATDN2,RPL9,RPL30,RPS16,SND1,RPS17,RPL10,PNPT1,RPL29,RPL28,PNP,EXOSC4,RPS15,CYP3A4,PRPF18,RPS29,EIF4G1,RPL24,RPL27,RPS8,ENDOG,RPLP2,RPLP0,RPL23,CYP3A5,RPL15,RPSA,DPYS,FOXL2,RPL21,CNOT3,PDE8A,MRTO4,RPL13,RPL38,RPS24,RPL3,LIN28B,RPS2,DMGDH,RPS3,RPL31,RPS25,RPL19,PAN3,RPS15A,RPS11,RNASEH2C,UGT1A1,PAIP1,TET2,RPS14,RPS5,RPL4,RPS20,ZCCHC11,PPP1R8,RPL13A,RPL37,DIS3L,RPL26,RPS9,RPL14,MTPA…
GO:0046700	heterocycle catabolic process	BP	5.14242e-11	1.01909e-08	RPL29,RPS2,RPL7,ENDOG,RPS3,RPSA,RPL4,RPL35A,RPL31,RPL15,RPL27A,ENTPD2,XRN1,PAN3,RPL10,RPS6,DPYS,RPLP0,RPL38,RPL13A,APOBEC2,PRPF18,RPL34,RPL21,RPS3A,RPL18,AMBP,SND1,TET2,RPS25,RPLP1,RPS4X,RPS29,RPL17,SMPDL3A,FOXL2,RPL28,RPL37A,RPS20,RPL24,MRTO4,TATDN2,RPL35,RPS8,RPL3,RPL9,RPL37,RPL13,RPS16,RPL26,PNPT1,RPL8,RPS14,RPS24,PPP1R8,RPS17,MUS81,UBA52,RPL14,RPS7,DIS3L,CNOT3,RPL6,RPL30,PAPD5,PNP,RPS10,EXOSC…
GO:0072594	establishment of protein localization to organelle	BP	5.46363e-11	1.03763e-08	GOSR2,SEC61B,FGF9,CD36,NUP98,PEX14,NODAL,CCDC22,RAC2,RPLP1,RPS19,YWHAQ,RPL3,TIMM17A,AXIN1,RPL6,WBP11,TSC2,RPL27A,RPL4,RPS16,RAB33B,RPS4X,RPL17,RPL29,TP73,RPL7,RPS27A,YWHAZ,IL1B,LITAF,RPSA,RPL34,RPL14,VAMP7,TGFB1,RPL13,RPL12,CCT4,RPS3A,RPL18,RPL27,RPL30,VPS13D,FBXO7,HNMT,RPL37A,EDA,RPL39,RPL35,RPS8,CDKL2,RPL28,FZD1,LEPROT,RPS14,DMAP1,HCLS1,RPL21,RPL37,SMO,VPS36,TXN,RPS17,SFRP2,POLR3A,H2AFY,NKAP,BC…
GO:0019439	aromatic compound catabolic process	BP	8.70484e-11	1.58707e-08	RPL23,RPL26,COMT,RPL34,RPS24,RPL27,RPS7,RPL10A,APOBEC2,DCTPP1,UGT1A1,RPS9,RPS23,ENTPD2,PNPT1,RPS15A,RPS16,TATDN2,RPL18A,RPS3,RPS11,DIS3L,RPL29,RPS26,MTPAP,RPL4,RPS13,CNP,XRN1,RPL13,RPL5,PAPD5,RPLP1,RPL14,RPL10,NT5C2,PDE8A,RPS6,RPL11,RPS12,RPL22,RPL30,FOXL2,RPS14,RPL36,RPS19,ZCCHC11,RPL32,RPL24,RPL37,SND1,RPLP2,RPL28,RPL37A,PDE7A,RPSA,PON2,RPS4X,RPS8,PRPF18,RPL18,RPS15,RPS5,RPS20,RPS29,EIF4G1,RPLP…
GO:1901361	organic cyclic compound catabolic process	BP	1.25381e-10	2.19802e-08	RPL7A,RPLP1,UGT1A1,HNMT,RPS2,RPL3,RPL6,TRERF1,TATDN2,RPL27A,RPL35,RPS27A,PNP,RPS8,RPS14,UBA52,CYP3A4,RPL5,RPS5,RPL32,RPL7,RPS3A,RPL4,SND1,RPL39,CNP,RPS10,SCARB1,RPL30,RPL14,RPL37A,PAN3,TET2,RPL13,RPS16,RPL28,DPYS,PDE7A,RPL37,APOE,RPL34,DCTPP1,RPS19,PDE10A,RPSA,RPL18,AMBP,PRPF18,XRN1,MRTO4,FOXL2,NT5C2,LIN28B,SETMAR,RPS25,RPL19,RPS24,RPL17,RPS20,COMT,NANOS1,RPS6,RPL36,RPL38,CYP39A1,RPLP2,ZCCHC11,PD…
GO:0006412	translation	BP	1.19058e-09	2.00988e-07	RPL7A,SLC25A39,PTCD3,RPL10,RXRA,RPS26,RPLP2,RPL6,YRDC,RPS23,RPL19,RPL22,RPS9,SLC25A37,RPL9,VARS,MRPS25,RMND1,RPS4X,MKNK1,CHCHD1,RPL27A,UBA52,RPL5,RPS12,RPL38,RPL10A,EIF3M,QARS,RPS8,PAIP1,SLC25A23,TSFM,RPL13A,RPS14,GAPDH,RPL8,EIF3G,SECISBP2L,RPS3,PIWIL2,EEF1D,NHP2,RPL28,GLE1,RPS6KB1,RRBP1,DHX29,RPS19,RPL4,RPS15A,AIMP1,MRPL45,EIF2S3,TGFB1,RPL29,SLC25A27,EEF2K,RPS25,DNAJC3,RPS10,EIF4E3,RSL24D1,SLC25…
GO:0043043	peptide biosynthetic process	BP	3.12953e-09	5.09443e-07	RPL35,RPL14,RPL24,EEF2K,EEF1B2,GAPDH,RPSA,RPL10,FARSA,EEF1G,RPL11,RPS26,RPL23,RPS16,MRPL52,EIF4EBP2,MOV10,RPS9,MKNK1,PCBP2,EIF3G,GGT5,RPLP0,RPL30,RPS12,PIWIL2,RPL34,RPL29,RPL13,SLC25A37,PTBP1,NCOR2,RPL13A,GLE1,RPLP2,RPL26,RBM4B,YRDC,DNAJC3,RXRA,NANOS1,SLC25A39,RPL10A,RPL22,CNOT3,MRPL14,RPL32,PA2G4,CHAC1,EIF2A,MRPS10,PTCD3,RPS19,RARS,AIMP1,RPS8,MRPL35,DHX29,ACO1,MRPS27,RPS3A,RPL27,RPL12,YTHDF2,RPL…
GO:0090150	establishment of protein localization to membrane	BP	1.35837e-08	2.12885e-06	RPL34,RPL14,SEC61A1,KCNE1,YWHAQ,RPL27,RPS3A,RPL38,RPL13,RPS16,RPS25,RPS9,ATG4A,RPL32,CSK,YWHAZ,DYNLL1,RPL12,RPS2,RPL27A,UBA52,ANK3,RPL6,RPLP1,RABGEF1,RPL23,RPL37,RPL17,RPL3,RPS27A,RPSA,VAMP7,RPS15A,ANXA2,RPL7,RPL22,RPS14,RPL35,RPL4,RPL8,RPL31,RPL39,RAB34,RPS20,RPS10,RPLP2,RPS19,RPL37A,RPS5,RPL18,YWHAB,RPS11,RPL28,RPL29,RPL30,RPS7,PPP2R5A,RPL23A,RPL11,RPS26,RPL21,PPP1R13B,BMF,CDH2,RPS23,RPS6,RPL36…
GO:0006518	peptide metabolic process	BP	1.40117e-08	2.12885e-06	RPS23,RPS26,RPS4X,RPS12,MKNK1,PTCD3,SLC25A37,RPLP2,RPL22,RPL18A,RPS9,YRDC,F7,CTSZ,VARS,RPL10,PCBP2,ETHE1,SLC25A39,RPL21,RPL10A,PARK7,PAIP1,CLU,RPL8,RXRA,RPL27A,MRPS25,GSTP1,RPL7A,RPL5,QARS,RMND1,CNDP2,RPS14,UBA52,RPL23A,ACE,EIF3K,RPS20,SORL1,DHX29,SLC25A23,RPL3,ENPEP,RPS3,RPL13A,RPL4,GAPDH,RPS8,EEF1B2,NSUN4,MMACHC,TSFM,RRBP1,CPEB1,MRPS10,EEF1D,RPS25,RPS24,DND1,SLC25A44,MRPS27,RBM4B,MRPL45,RPL38,E…
GO:0006605	protein targeting	BP	3.54342e-08	5.20998e-06	BCL6,RPL7A,RPS26,POLR3A,G3BP2,CCDC22,ANK3,RPL5,DMAP1,RPL10,KCNE1,ANXA2,YWHAB,LITAF,YWHAQ,RPS9,TMEM110,MTX2,RPLP2,NKAP,GOSR2,PEX3,PPM1A,VPS13D,RPL8,HNMT,RPS3,RPS12,KANK1,TIMM44,RHOU,NLRP3,YWHAG,RPS25,RPL10A,RPL22,PHB2,UBE2L3,CDKL2,RABGEF1,AXIN1,PEX14,RPL19,RPS8,RAC2,SHH,DAB2,RPS11,RPS4X,RPS23,RPS20,PKIG,NODAL,RPS10,RPL18A,JAK2,RPL3,TXN,IL1B,RPL23A,RPL6,RPL37A,ZFAND6,RPL28,RPL13A,SORL1,RPS3A,RPL4,R…
GO:0019058	viral life cycle	BP	3.72133e-08	5.30057e-06	RPS6,RPL13,RPL18A,RPL14,RPL18,MAVS,RPL27,P4HB,RPS23,RPL34,RPS15A,PCBP2,RPL10,ITGB3,RPL4,RPS16,CDHR3,UBC,RPS13,RPLP1,NUP98,RPL23,RPL26,RPS11,RPL22,RPS27A,RPLP2,RPL12,RPS19,RPL10A,RPL5,RPL19,LEF1,NUP62,NPC1,RPL9,SCARB1,PKN2,RPL7A,CLDN1,RPL37A,RPL28,RPS14,RPS26,RPS9,RPL13A,RPL31,RPL32,UBA52,NUPL2,RPL24,RPL39,RPS24,RPS12,CXCR4,RPL23A,LAMP3,RPS7,EFNB2,RPS3,SIVA1,NR5A2,EIF3G,RPSA,TRIM32,RPL30,RPS10,THO…
GO:0042255	ribosome assembly	BP	4.75136e-08	6.56263e-06	RPL5,RPL3,RPS14,PPAN,FASTKD2,RPL23A,MRTO4,RPS5,RPL24,NSUN4,RPL6,RPS17,RPS19,TSR1,EIF2A,RPS10,RPL10,RPSA,RPS15,RPL38,RPL12,RPL11,PWP2,RSL24D1
GO:0042273	ribosomal large subunit biogenesis	BP	6.54084e-08	8.76858e-06	SDAD1,RPL24,RPL38,RPL23A,RPL6,FASTKD2,RPL7,RPL11,RPL26,MRTO4,NHP2,RPL14,RPL12,RPL5,NOP16,RRP15,RPL10A,RPL35A,RPL3,RPL35,FTSJ3,RPL7A,RRS1,RSL24D1,PPAN,NOC2L,MAK16,RPL10
GO:0043604	amide biosynthetic process	BP	1.43698e-07	1.87135e-05	MRPL52,RPL35,GAPDH,RPL13,GGT5,RPL24,PIWIL2,RPL10,RPL30,MOV10,RPL34,MKNK1,EEF1B2,RPL8,ORMDL1,RPL13A,RPSA,EEF2K,PTBP1,PASK,SLC25A39,RPL14,RPL29,EIF4EBP2,EEF1G,RPL22,MRPL55,EIF4G1,NCOR2,PTCD3,YRDC,EIF3G,CEBPA,RARS,RPLP0,NANOS1,RPS29,QARS,RPL21,VARS,TSC1,MRPS10,RPLP2,EIF3K,MAP2K1,GARS,SLC25A37,RPS8,RBM4B,RPL11,YTHDF2,SAMD8,RPL32,RPL19,MRPL14,RPS19,MRPL35,FARSA,UBA52,RPS16,YBX2,RPS13,MRPL45,RPL27,RPS1…
GO:0007389	pattern specification process	BP	2.00335e-07	2.53646e-05	NEK8,DUSP6,SNAI1,FOXJ1,ASCL1,GDNF,PRKACA,GALNT11,PCDH8,SHH,NKX6-2,EGR2,GRSF1,FOXC1,DMRT2,BBS5,DNAI2,ALX4,HOXA9,HOXC9,OSR1,HOXB8,T,HOXB3,PAX1,LBX1,CHRD,HOXB7,HIPK1,HOXA10,DNAH5,TCTN1,OTX2,HNF1B,HOXA5,MAFB,TDRD5,DMRT3,SKI,LFNG,BPTF,FGF10,VAX2,NR2F2,NODAL,ARMC4,HAND1,SFRP1,FGF8,AXIN1,FOXH1,DSCAML1,HOXA11,HOXA2,GLI2,HOXD9,TBX2,CYP26C1,C2CD3,SP8,SPRY1,DBX1,EDNRA,GRHL3,MMP21,CDON,FGFR2,FEZF2,CER1,NRP1,…
GO:0009952	anterior/posterior pattern specification	BP	6.8047e-07	8.38265e-05	FOXH1,LEF1,PAX1,LFNG,OSR1,TDRD5,DMRT2,CER1,HOXC9,TBX3,SFRP2,CDON,ALX4,SMAD2,HOXA3,TBX18,CDX4,YY1,SMO,HOXB8,HOXA10,FOXF1,CDX1,HOXB7,HOXA2,HOXC5,RARG,GLI2,SKI,GRSF1,HOXA9,HNF1B,T,WNT1,ZBTB16,TCF15,BPTF,FOXC1,ZIC3,FOXC2,CYP26C1,FGF8,SIX3,SHH,HOXD9,KDM6A,FEZF2,HOXA11,SFRP1,HOXB5,HOXA5,TBX1,HOXA7,NR2F2,AXIN1,PCDH8,HOXC8,OTX2,HOXC11,HOXD3,CELSR1,CDX2,HOXB3,HOXB1,NODAL,HIPK1
GO:0003002	regionalization	BP	1.12634e-06	0.000135101	HOXB7,FGFR2,HOXA10,HOXD9,AXIN1,PAX1,NKX2-5,SIX3,ZIC3,OTX2,SFRP2,FOXC1,HIPK1,CELSR1,TBX3,FOXC2,FOXF1,FGF8,TDRD5,SKI,IRX3,HOXB5,WNT8B,VAX2,HOXA9,HNF1B,TCTN1,HOXB8,HOXC9,CYP26C1,LFNG,TBX1,MAFB,HOXA5,HOXB3,HOXA2,HOXB1,DLL4,CDON,SMAD2,NR2F2,OSR1,SHH,SP8,PCDH8,DMRT2,ASCL1,SNAI1,BPTF,ALX4,FOXJ1,SPRY1,TCF15,EMX1,HOXA11,RARG,SMAD6,NODAL,CHRD,CDX1,NKX6-2,FEZF2,GSX2,DMRT3,CER1,ZBTB16,FOXH1,HOXC11,CDX4,HOXA3…
GO:0043603	cellular amide metabolic process	BP	4.35252e-06	0.000508687	RPS16,RPL13,GAPDH,EEF1B2,PTBP1,RPL24,MRPL52,RPL14,GLA,RPL30,EIF3G,NCOR2,RBM4B,EEF1G,RPL34,RPL29,ORMDL1,RPL31,RPSA,RPL35,F10,RPLP0,YRDC,GGT5,UROC1,ETHE1,EIF4EBP2,HTRA2,RPL32,RPLP2,RPL10,RPL22,SLC25A39,RPS12,LTA4H,PIWIL2,MRPL55,RPL21,RPL19,MAP2K1,VARS,MRPS10,TSC1,SAMD8,RPL27,PASK,RPS15A,DDX25,EIF4G1,RPL39,YTHDF2,RPS29,RPS5,PA2G4,MRPL45,RPL23,RPL26,CEBPA,PTCD3,QARS,RPLP1,RPS13,MKNK1,TIA1,RPS7,RPS19,…
GO:0002181	cytoplasmic translation	BP	5.03751e-06	0.000560024	RPL6,RPL8,RPLP2,EIF3D,PTBP1,PCBP2,RPL22,RPL9,RPL26,RPL7,RPLP0,RPL29,RPLP1,EIF3M,CPEB1,RPL35A,RPL31,YTHDF2,RPL36,RPL15
GO:0046626	regulation of insulin receptor signaling pathway	BP	5.03751e-06	0.000560024	KANK1,IGF2,IL1B,IRS1,GRB10,PTPN2,NR1H4,SOCS1,CISH,OSBPL8,SOCS3,TSC1,TSC2,PTPN1,PRKCB,SIRT1,RPS6KB1,NCOA5,ADIPOR1,SIK2
GO:0000027	ribosomal large subunit assembly	BP	6.52938e-06	0.000708593	MRTO4,RPL38,RPL12,RPL23A,RPL11,FASTKD2,RPL3,PPAN,RPL24,RPL10,RPL6,RPL5,RSL24D1
GO:0033365	protein localization to organelle	BP	7.52721e-06	0.000797884	SORL1,VPS36,RPS15A,RAC2,TXN,UBE2L3,RPL24,MID1,PARK7,LAMP1,RPL30,VPS13D,TMEM110,MTX3,RPL5,HSPA8,LRWD1,RPL10,NUP88,RPL10A,RPS19,MAVS,RPL27,RPL34,TIA1,CCT5,RPS16,CCDC22,RPL29,RPL4,RPS10,IL1B,PHB2,SHH,TSC2,PPP1R13B,C2CD3,NODAL,NRP1,SIX1,PEX10,RPL27A,FZD1,CCT4,RPS12,RPS11,TRIM29,RPS20,NUP98,ZBTB16,RPS27A,RPS9,BMF,RPL8,PLRG1,RPS7,RPL39,GNL3L,TCTN1,KANK1,RPL9,RPL19,UBA52,RPL22,RPS23,CD36,SIX3,RPL12,TIMM…
GO:1902582	single-organism intracellular transport	BP	1.10951e-05	0.00114936	RPS25,RPLP1,HCLS1,RABGEF1,RPS8,ATP5D,RAC2,CPT1A,FZD1,RPS3A,ACACA,DMAP1,RPL14,APBA1,RPS10,RPS9,AXIN1,RPS16,FOXF1,RPS11,FGF9,RPL30,TNPO2,NUP98,IL1B,ATP5L,ATP5F1,RPL4,CHGA,RPL31,NODAL,RPL32,PEX10,RPL10A,RPL35,SSX2IP,TSC1,ATP5O,RPS19,TGFB1,NOL6,KANK1,RPL13,TIMM44,LITAF,RPL37A,RPL6,RPS23,TXN,ATP5H,RPS29,ARV1,SIX3,ANXA2,PEX14,RPS7,RPL36,RPL34,RPS4X,PHB2,RPS14,RPL17,RPS3,ATP5A1,RPLP2,RPS20,RAB21,RPL15,A…
GO:0035239	tube morphogenesis	BP	1.60868e-05	0.00162941	TSC2,RPS7,HAND1,TGM2,EDNRA,TCF7,MYC,PRKACA,NODAL,RASIP1,LEF1,FOXF1,ILK,NKX2-5,RBPMS2,C2CD3,BCAS3,MYCN,OSR1,EFNB2,BBS5,RARG,EPHA2,WNT1,KDM5B,IRX3,ETV4,CELSR1,GNA13,MTHFD1,FGF8,SFRP2,KDM6A,SMO,NRP1,SOX10,TBX1,DLL4,ZIC3,AGR2,FZD6,MKS1,HNF1B,LBX1,EDA,SPRY1,NIPBL,GRHL3,SOX9,HOXA5,NTN1,SFRP5,GLI2,CTSZ,HOXA11,FOXH1,SFRP1,SMAD2,FZD1,RBM15,GATA3,TGFB2,PHB2,EPHA7,KIF20B,SKI,TBX3,SALL1,LUZP1,FGF10,HOXB7,TGF…
GO:0098609	cell-cell adhesion	BP	2.19899e-05	0.0021684	FOXF1,SERPINF2,DOCK9,AZI2,EPS15,CDH15,CLDN5,EEF1G,UNC45A,RAC2,RPL6,MAP2K5,DTX1,YWHAZ,CCNB2,PPL,CDH6,IL1B,CAPZB,DSCAML1,TRIM29,PRELID1,ANXA1,RPL14,TXNDC9,GLI2,CDH17,ADAM9,ADAMTS18,EIF4G1,DDOST,FAT1,PNP,ACTB,TBC1D10A,TMPO,USP8,MAFB,JAK2,ATIC,TLN1,TCF7,ROBO2,S100P,DLL4,NTN1,RELB,DUSP22,ITGA4,FOXJ1,RPL15,CDH7,FGB,EFNB2,PDGFRA,EEF1D,MAPKAP1,EIF2S3,HSPH1,FAT3,PLCB3,AMIGO3,PLEC,FIBP,RPS26,CLDN3,RPL23A,M…
GO:0048562	embryonic organ morphogenesis	BP	2.23596e-05	0.0021684	FOXH1,WNT1,RARG,MAFB,C2CD3,T,CELSR1,SOX9,NIPBL,HOXA11,FBN2,CHD7,RBPMS2,NODAL,KDM6A,HOXB5,HOXB1,FGF10,HOXA5,TBX2,TBX3,SLITRK6,DSCAML1,SLC39A3,AXIN1,HAND1,GATA2,HOXD3,FOXF2,HOXA3,FZD6,SALL1,TCF21,HOXD9,GLI2,HESX1,EPHA2,FOXF1,SHH,GATA3,RPL38,HOXB3,FOXL2,HIPK1,POU3F4,HOXA7,ALX4,ITGA8,FOXC2,NTN1,HOXB8,HOXA2,WNT9B,TBX1,SIX3,TCF7,OSR2,MYCN,ZIC3,SMAD2,VAX2,FGF9,BBS5,NKX2-5,PDGFRA,GRHL3,MTHFD1,SMO,FGF8,HN…
GO:0006886	intracellular protein transport	BP	2.58469e-05	0.00245438	STX2,RPL22,RPS26,CCDC22,KCNE1,PHB2,RPL5,LITAF,RPS9,RPS23,RHOU,RPL12,YWHAQ,RPL10,DMAP1,RPLP1,ERP29,POLR3A,RPL23A,VPS13D,YWHAB,NUP98,PKIG,SH3TC2,RPS6,RABGEF1,RPS11,TBC1D10A,KANK1,STX7,TGFB1,CTDSPL2,MTX3,RPS13,AP2B1,G3BP2,YWHAE,APBA1,EDA,VPS45,RPS3,COPB2,ARCN1,GOSR2,RPH3AL,ANK3,RPL36,TGFBRAP1,UBE2J1,ATG4A,RPLP2,RPS14,RPL38,SEC61B,RPS3A,COPZ2,TXN,PPM1A,POLA2,RPSA,RPL9,IL1B,LEPROT,RPL18A,XPO5,RAC2,RPS…
GO:0048598	embryonic morphogenesis	BP	2.77178e-05	0.00257832	ST14,MAFB,WNT1,FOXL2,DSCAML1,SIX3,LEF1,FOXH1,SOS1,IRX3,FBN2,T,CRABP2,SKI,GATA3,ITGA4,HOXA3,RARG,HOXA5,OSR2,HOXB5,CHRD,SOX9,OTX2,HOXD3,RSPO3,SALL1,FOXF2,JAG2,TAL1,GDNF,HOXD9,SFRP1,GRSF1,C2CD3,ZBTB16,DUSP4,KDM6A,ZIC3,SOX2,LATS2,NTN1,RPS6,TBX3,EPHA2,HOXA2,GLI2,TBX2,MAP2K5,VTN,HOXB3,PDGFRA,SLITRK6,AXIN1,MKS1,HAND1,HOXA7,HOXB1,MMP2,SLC39A3,APLNR,GRHL3,SFRP2,MAB21L2,FN1,FGF9,FGF8,ITGB4,TSC2,SNAI1,SMO,P…
GO:0072657	protein localization to membrane	BP	2.95171e-05	0.00269078	RPL6,RPL14,RPL12,RPL4,RPL18,RPS3A,CAV1,RPL37A,RPS27A,RPS16,RPL27,RABGEF1,YWHAZ,RPL38,RAB38,PPP2R5A,RPL39,STX7,RPS4X,RAPGEF2,SCN3B,RPL28,TGFB1,RAB34,PLEKHF1,RPL35A,RPL15,RPL24,RPL7,RPS7,RPL30,RPL13,RPS5,RPS15,RPL35,RPL23,ANK3,KCNE1,RPL29,RPL10,RPS17,RPLP1,SEC61A1,RPS11,RPS20,RPL17,RPS2,RPL13A,YWHAE,TULP1,ANXA2,ITGA4,VAMP7,RPS6,RPS25,PEX3,RPL9,RPSA,CNST,GLRB,RPL19,RPS14,RPS12,DAB2,RPL11,RPL34,RPL5,…
GO:0021879	forebrain neuron differentiation	BP	3.44004e-05	0.00307445	RAPGEF2,LHX5,SALL1,GATA2,ASCL1,SLC4A10,FGF8,POU3F4,ROBO2,LHX8,FGFR2,CSF1R,LEF1,CNTN2,UNCX,NRP1,GSX2,SOX1,ARX,OGDH,FEZF2,AXIN1
GO:0046627	negative regulation of insulin receptor signaling pathway	BP	3.87746e-05	0.00327939	PTPN2,KANK1,TSC1,SOCS3,NCOA5,PTPN1,PRKCB,IRS1,IL1B,SOCS1,TSC2,GRB10,CISH,RPS6KB1
GO:1900077	negative regulation of cellular response to insulin stimulus	BP	3.87746e-05	0.00327939	GRB10,NCOA5,KANK1,CISH,TSC1,RPS6KB1,PRKCB,IRS1,PTPN2,SOCS1,PTPN1,SOCS3,TSC2,IL1B
GO:0000028	ribosomal small subunit assembly	BP	3.88519e-05	0.00327939	RPS17,RPS5,RPL38,RPS14,RPSA,RPS10,RPS19,RPS15,PWP2
GO:0006396	RNA processing	BP	4.36636e-05	0.00361852	DHX15,ERCC3,RPLP2,RPS4X,NOLC1,RPS26,YRDC,RPS23,FBL,MRTO4,ZCCHC11,PPP1R8,RBM39,SNRNP200,EFTUD2,ZNF638,DGCR14,RPL5,SMAD2,PAPD5,RPLP0,NSUN5,GEMIN4,RPL6,RPS11,HSPA8,LSM10,PWP2,ISG20L2,DDX47,ISY1,RPS10,DDX51,PCBP2,RPS25,POLDIP3,THOC7,RPS14,RPL27A,RPS24,RPS9,SF1,RPS12,RPS2,PPIE,HNRNPA2B1,NSUN4,RPL19,RPS19,ALKBH8,RPL22,RPL37,CPEB1,RPS20,ELAVL4,APOBEC2,RPL23A,RPL17,FTSJ3,RPSA,RPS8,RPL32,RPS3A,RPL13A,ATXN…
GO:0009887	animal organ morphogenesis	BP	5.60483e-05	0.00456193	JAG2,TGFB1,FSCN2,FJX1,PRDM1,SOX8,EFNB2,TNC,ADAMTS5,LFNG,HOXD9,CEBPB,PSMB4,HAND1,AP2B1,RPS27A,ATP6V1B1,TFAP2B,HOXB3,AQP3,POU3F4,OSR2,HOXB1,SEMA6A,CSF1R,NR5A2,GNGT1,SKI,PAX1,SOX9,PSMA6,WDR72,NRP1,TCF15,FOXF1,GDNF,MAPK14,NODAL,EPHA2,TET2,PSMC4,RPL38,LEF1,RAB33B,CDX4,ITGA8,FOXC2,CA2,MTHFD1,PTF1A,DLX3,PLAG1,PLXND1,AXIN1,TBX1,AP2A2,SLC39A3,NTN1,TNNC1,TBX2,UBC,TPM1,HMX3,HOXA1,CDH2,PHOSPHO1,TDRD7,PSMD13,…
GO:0001568	blood vessel development	BP	5.75224e-05	0.00459977	NCL,GATA6,PDGFRA,PTK2,SFRP2,HOXA1,TCF21,PLXND1,HS6ST1,NPR1,JAM3,FOXO4,NKX2-5,DLX3,ENPEP,MMP21,GJC1,LOX,CCBE1,SOCS3,EPHB1,SIX1,RUNX1,OSR1,NRP2,HOXA7,ANXA2,CDH2,WASF2,SFRP1,SPHK2,VEGFC,TGFBI,NR2F2,FGF8,MTDH,FOSL1,SMO,TFAP2B,PDGFD,E2F7,CHRNA7,SERPINF1,BCAS3,RASIP1,FOXC2,FOXH1,SMAD7,MAP2K1,EDNRA,VAV2,MAPK14,FOXF1,HOXA5,MMP2,AIMP1,CDX2,LRP1,LEF1,RAPGEF1,TBX2,PRDM1,VASH1,TGFB1,PRKCB,HAND1,ITGB3,KLF5,EP…
GO:0044403	symbiosis, encompassing mutualism through parasitism	BP	6.31516e-05	0.00487873	RPL17,YWHAE,RPL28,HSPA8,SND1,MAVS,NUP62,RPL30,TIRAP,AIMP1,PTBP1,CLU,CBX5,PSMB5,RPL34,POLR3H,CCT5,RPL27,RPL37,RPL31,PYCARD,TGFB1,HSPA1B,NUPL2,RPS3,RPS15A,EEF1G,CAV1,NFX1,PSMC2,DNAJC3,LAMP1,RPL13A,PKN2,THOC7,EIF3G,RPL29,RPSA,NPC1,RPL39,DDX11,RPL24,FOSL1,TRIM32,RPL13,CLDN1,RPL26,RPL15,CDHR3,RPL10,DYNC1I2,RPS13,NCAM1,RPL14,PGLYRP1,VAPB,TPT1,RPL9,AP2B1,RPL22,PDGFRA,ZC3H7B,KRT8,APOE,COPB1,YWHAB,POLR3A,…
GO:0044419	interspecies interaction between organisms	BP	6.31516e-05	0.00487873	DDX11,RPS2,RPL17,HSPA8,PTBP1,RPL37,EEF1G,PGLYRP1,POLR3H,RPL32,AIMP1,YWHAE,NFX1,NUP62,PKN2,CLU,SND1,POLR3A,RPL35A,TGFB1,SIVA1,TIRAP,NCAM1,RPS15A,RPL24,RPL10,PYCARD,RPL28,EIF3G,MAVS,KRT8,LAMP1,RPS4X,AP2B1,CBX5,RPL29,RPL30,POLR3E,VAPB,PSMB5,RPL13A,RPL26,HSPA1B,FOSL1,RPSA,RPL11,ZC3H7B,CAV1,RPS3,RPL39,YWHAB,THOC7,RPL31,RPS14,RPL14,COPB1,TPT1,RPS16,CXCR4,DYNC1I2,APOE,RPS10,RPL15,RPS13,NLRX1,EIF3D,CEBPA…
GO:0048568	embryonic organ development	BP	7.06253e-05	0.00536517	T,MAFB,SOX9,FBN2,FOXL2,ST14,FOXH1,FOXF2,WNT1,NODAL,PLK4,TAL1,CELSR1,HOXB5,GATA3,HOXA3,SALL1,DSCAML1,HOXA5,HS6ST1,RARG,GATA2,MAP2K1,MBD2,KDM6A,NTN1,RSPO3,HOXD9,EPHA2,ZIC3,AXIN1,OSR2,NIPBL,CHD7,E2F7,GCM1,TBX3,FGF8,HOXD3,HAND1,HESX1,NR2F2,TCF7,HOXB1,RBPMS2,TBX2,SLITRK6,FGF9,OSR1,NES,GRHL3,GLI2,SH2B3,ITGA8,HIPK1,SIX3,SNAI1,PRDM1,ALX4,MKS1,HOXB7,LEF1,FBXW8,HOXA11,HOXA7,TGFB2,TBX1,CDX2,LBX1,FOXF1,RPL38…
GO:0044764	multi-organism cellular process	BP	9.19763e-05	0.00687259	YWHAE,CBX5,HSPA8,EEF1G,NUP62,RPS4X,CD40,RPL36,CXCR4,RPL17,PTBP1,RPL39,NCAM1,RPS2,CCNA2,RPL13A,ZC3H7B,RPL34,RPL27,POLR3H,MAVS,PCBP2,SIVA1,POLR3E,RPL23A,RPSA,CLU,P4HB,DDX11,RPS16,RPS10,RPS7,UBP1,RPL13,PSMB5,MMP1,THOC7,FOSL1,RPS15A,POLR3A,RPL14,PKN2,RPL10,LEF1,NLRX1,EIF3D,RPL8,UBC,LGALS1,AP2B1,KRT8,RPL35A,RPL29,EIF3G,RPL19,RPL21,TP73,CLDN1,RPL24,SLC22A5,RPL26,VAPB,RPS15,HSPA1B,IKBKE,SND1,RPS14,NFX1,…
GO:0072376	protein activation cascade	BP	0.0001322	0.00971884	C4A,FBLN1,F12,A2M,CFI,C5,CFH,VTN,C8B,CFB,KNG1,F7,CLU,C1R,FGB,C8A,F10,SERPINC1,C9,C8G
GO:0060065	uterus development	BP	0.000146868	0.0106258	NIPBL,HOXA10,HOXA9,KDM5B,FOXL2,GATA3,TGFB2,HOXA11,WNT9B
GO:1900076	regulation of cellular response to insulin stimulus	BP	0.000153567	0.0109369	PRKCB,GRB10,NGFR,OSBPL8,IGF2,IL1B,NCOA5,PTPN2,PTPN1,SIRT1,KANK1,TSC1,SOCS3,TSC2,NR1H4,SIK2,CISH,ADIPOR1,SOCS1,IRS1,RPS6KB1
GO:0016032	viral process	BP	0.000167418	0.0117399	RPLP1,EPHA2,RPS6,RBM15,POLR3E,RPL27,ZC3H7B,RPS3,RPL10,AP2B1,RPL18,POLR3A,NUP98,RPL34,NLRX1,RPLP2,PKN2,FOSL1,SCARB1,NPC1,TLN1,AGBL5,RPL12,CCNA2,P4HB,RPL13,UBE3A,EEF1G,SIVA1,DYNC1I2,RPS27A,ITGB3,WASF2,RPL37A,RPL36,RPS19,TRIM14,RPL7,RPL14,MMP1,AP2A2,RPL7A,NUP62,RPL28,RPL13A,CCT5,RPL9,CXCR4,EPS15,SEC14L1,RPL5,PSMB4,CAV1,NUPL2,MAPK14,YWHAB,RPL22,RPL23,HSPA8,TGFB1,RPS26,RPL17,CLU,THOC7,RPS23,CDHR3,RPS1…
GO:0044265	cellular macromolecule catabolic process	BP	0.000173505	0.0119824	RPL29,PTK2,BFAR,PSMB5,RPS16,TATDN2,RPL22,RPL24,PSMD13,RPL10,RPL13,RNF168,RPS2,RPL14,RPL32,PSMD2,CCNF,RNF125,UBXN8,RPL37,RPL27,SCPEP1,KLHDC8A,KCTD17,SND1,VPS36,RPL34,RPLP2,RPS14,HTRA2,PAN3,RPL6,RPSA,RPS19,UBE2L3,RPL30,FBXL4,PRPF18,SEC61B,SDF2L1,FOXL2,RPL17,PSMC4,RPL36,PSMA6,PSMD1,PCYOX1L,TRIM39,GPC1,UBE2H,JKAMP,RNF4,PSMB4,RNF34,MRTO4,NELL1,SIAH2,RPL11,UBE2V2,FBXO7,CCNB1,LNX1,LGMN,RPS13,CEBPA,SIRT2…
GO:0007338	single fertilization	BP	0.000190846	0.0129484	TUBGCP3,CCT5,ASTL,HOXA11,CCT7,T,FOXL2,HOXA10,HOXA9,ZP3,STX2,FETUB,HOXD9,LRMP,GLRB,CCT3,PARK7,UBXN8,KDM5B,CCT4,UBE3A,ABHD2,CLGN
GO:0009790	embryo development	BP	0.000193176	0.0129484	OSR2,POU3F4,ATP6V1B1,RPL38,ALX4,HOXB3,RPS6,SLITRK6,PAX1,PRDM1,BYSL,SMAD2,VTN,JAG2,CEBPB,ITGA8,RBBP8,GCM1,FGFR2,ITGB4,LATS2,EPHA2,TCF15,MYCN,RBPMS2,RXRA,CCNB1IP1,MMP2,HOXD1,RSPO3,HOXB1,NRP1,TSC1,DUSP6,FZD6,FOXF1,E2F7,TDG,ITGA4,ZNF830,CER1,SH2B3,SOX2,BBS5,APBA1,RAB14,PSMC4,SKI,AXIN1,ZP3,FOXC2,TBX18,PRKACA,TBX3,NODAL,RARG,CHD7,HOXD3,LEF1,HTR2B,HMX3,DUSP4,HOXA9,TAL1,SOX8,ATOH8,CDX4,MAP2K5,TCF7,HOXB5,…
GO:0048514	blood vessel morphogenesis	BP	0.000221267	0.0146165	GATA2,CHRNA7,AIMP1,SIRT1,NODAL,HOXA3,UBP1,HAND1,RUNX1,HS6ST1,SFRP2,T,ENPP2,BCAS3,RSPO3,SPARC,HOXA7,FOXH1,ELK3,LRP1,NPR1,FOXF1,SERPINF1,PLXND1,LEF1,FGF9,NGFR,SERPINF2,KLF5,SOS1,TFAP2B,RBM15,SHH,TNNI3,CAV1,NRP1,EPHA2,ANGPTL4,GJC1,ROBO4,SFRP1,SMAD7,FOXO4,PRDM1,SIX1,JAM3,FGFR2,VEGFC,ANXA2,NR2F2,E2F7,LECT1,MTDH,TCF21,CDH2,RAPGEF2,TBX1,MYH9,SMO,TAL1,HOXA5,VAV2,EPHB1,FOXC1,NKX2-5,NCL,MAPK14,FGF10,NRP2,H…
GO:0043009	chordate embryonic development	BP	0.00023131	0.0150616	FUT8,DUSP3,CELSR1,SOX10,DSCAML1,HOXA3,E2F7,ARNT2,SFRP1,HOXA11,CHD7,ST14,TGFB2,GLI2,EDNRA,LATS2,CCNB1IP1,CCNB2,AXIN1,PAX1,HOXA2,FZD1,HOXD1,KDM6A,FOXC1,HOXB8,BPTF,TAPT1,HNF1B,ENDOG,GATA2,MYH9,MKS1,HOXC5,TBX3,CHRD,SLC39A3,C5,TSC1,FGF8,LUZP1,HOXA5,SMAD2,MTHFD1,NEK2,TPM1,PLK4,NIPBL,GATA3,OSR1,PSMC4,ZP3,CDX4,SLC34A2,RPS7,FGF9,CEBPB,GRHL3,HOXD3,CCNB1,FOXF1,HAND1,GCM1,GATA6,BYSL,FBXW8,FOXD3,SFRP2,HOXC11,…
GO:0001944	vasculature development	BP	0.000270548	0.0171608	TGFBI,HOXA3,NKX2-5,TNNI3,EDNRA,MYH9,FGF8,PRDM1,GNA13,DLX3,SOCS3,SOX18,NPR1,HS6ST1,HOXA1,GJC1,SMAD6,PDGFRA,NR2F2,TMEM100,SFRP2,TCF21,CDH2,ANXA2,MMP21,LOXL1,WASF2,ENPEP,T,FOXC1,GATA2,TGFB1,TFAP2B,NCL,E2F7,ELK3,APOE,AP2B1,FBXW8,PLXND1,CDX4,PTK2,LOX,EPHB1,ITGB3,LECT1,ENPP2,SERPINF1,DLL4,HOXA5,PRKCB,BMPER,EGR1,MTDH,SHH,ANXA3,KLF5,LUZP1,RBM15,C5,SMAD7,FOSL1,LRP1,OSR1,RSPO3,RUNX1,NODAL,FGF10,FGFR2,PDGFD…
GO:0048565	digestive tract development	BP	0.000272065	0.0171608	FGF10,PRDM1,SFRP5,SFRP1,SPDEF,ASS1,TCF7,KLF5,CDX2,FGFR2,GATA3,TCF21,RBPMS2,SMO,GATA6,NIPBL,SFRP2,SALL1,GATA5,FGF9,SHH,AGR2,FOXF2,FOXF1,NODAL,PDGFRA,TGFB1,TGFB2,TBX2,SOX10,HOXA5,GLI2,CCNB1,HNF1B,ALX4,ASCL1,SMAD2,ITGB4,ZIC3,GATA2
GO:0048566	embryonic digestive tract development	BP	0.000274843	0.0171608	FGF10,FOXF1,TCF7,TCF21,PDGFRA,NIPBL,RBPMS2,SHH,SALL1,GLI2,FGFR2,HNF1B,FGF9,FOXF2,TGFB2
GO:0021872	forebrain generation of neurons	BP	0.000302121	0.0186091	AXIN1,ARX,GATA2,ASCL1,FGFR2,NRP1,LEF1,OGDH,SLC4A10,GSX2,ROBO2,NUMBL,RAPGEF2,CNTN2,CSF1R,SOX1,LHX8,UNCX,FGF8,SALL1,FEZF2,POU3F4,LHX5
GO:0021953	central nervous system neuron differentiation	BP	0.000307616	0.0186948	LBX1,SALL1,SFRP2,UNCX,LMX1A,ARX,SMO,LEF1,MDGA2,AXIN1,ZC4H2,DBX1,SHH,GSX2,EMX1,SLC4A10,ASCL1,DMRT3,WNT1,NR4A2,FGFR2,ROBO2,GATA2,SOX1,CSF1R,RAPGEF2,CNTN2,TCTN1,LHX5,PHOX2B,GDPD5,POU3F4,FZD1,SFRP1,OGDH,TAL1,NKX6-2,FGF8,MNX1,PTK2,LHX8,EPHB1,FEZF2,SPTBN4,GLI2,NANOS1,NRP1,DLL4
GO:0001823	mesonephros development	BP	0.000333679	0.0197953	FGFR2,TGFB1,HOXB7,SOX8,SMO,CER1,ILK,FOXJ1,FGF8,FOXC1,FGF10,SFRP1,SMAD2,WNT9B,BMPER,GDNF,SALL1,FOXC2,SPRY1,HOXA11,GATA3,MYC,SHH,SOX9,SMAD6,WNT1,TCF21,SIX1,OSR2,OSR1,ROBO2,SMAD7,HNF1B,ZBTB16
GO:0009792	embryo development ending in birth or egg hatching	BP	0.000334409	0.0197953	HOXB1,ZP3,FZD6,TCF15,FGFR2,CEBPB,TMEM100,JAG2,GCM1,GATA2,CCNB1IP1,MYCN,PAX1,FOXC2,HOXD3,TGFB2,EPHA2,RXRA,AXIN1,C2CD3,SOX8,ALX4,GNA13,CDX4,HOXC11,PRDM1,FOXD3,TCF7,APBA1,SKI,OSR2,SMAD2,SIX1,FOXF1,LEF1,EDNRA,RBBP8,SHH,ZNF830,HOXB5,RPS7,TBX3,HOXC5,HOXA2,MAP2K1,TGFB1,NEK2,FGF9,TSC1,LFNG,DAD1,SMO,CDX2,ARNT2,GLI2,MTHFD1,SFRP1,MYH9,DMRT2,ENDOG,FOXC1,HOXA1,GINS1,RSPO3,HOXA9,SLC34A2,HOXD9,KIF20B,ST14,WNT9B…
GO:0072358	cardiovascular system development	BP	0.000393983	0.0230227	NKX2-5,VASH1,PDGFRA,FOXF1,CHD7,EPHB1,SMO,NR2F2,PTK2,TNNI3,FOXC1,SERPINF2,MAP2K5,LUZP1,TMEM204,FGF9,IL1B,RSPO3,JAM3,PLXND1,CAV1,NGFR,ANXA2,SOX18,TFAP2B,RUNX1,MMP21,FOXC2,LEF1,E2F7,FOSL1,SIX1,CDH2,MAPK14,TBX1,UBP1,C5,LOXL1,RAPGEF2,TGFBI,HOXA1,MMP2,TCF21,EPHA2,NRP2,SOCS3,HS6ST1,WASF2,LECT1,VAV2,CCBE1,HOXB3,FGF10,EGR3,ENPEP,RBM15,NRP1,TGFB1,HOXA3,SPHK2,FGFR2,FOXH1,FN1,PDGFD,GATA2,TGFB2,EGFL7,NODAL,SM…
GO:0021954	central nervous system neuron development	BP	0.000442995	0.0254639	PTK2,PHOX2B,EPHB1,LHX8,FEZF2,ROBO2,NR4A2,ARX,GATA2,GLI2,SLC4A10,TCTN1,OGDH,SOX1,FGFR2,SPTBN4,FGF8,NRP1,CNTN2,RAPGEF2,ASCL1,NANOS1
GO:0060602	branch elongation of an epithelium	BP	0.000452516	0.0254639	TGFB1,HNF1B,SOX9,TNC,SIX1,SHH,FGFR2,FGF10,SPRY1
GO:0061138	morphogenesis of a branching epithelium	BP	0.000452517	0.0254639	TNC,FGF10,MYC,ST14,RXRA,PLXND1,FGF8,SHH,SPRY1,FOXC2,RASIP1,SOCS3,HOXB7,TGM2,SFRP2,GDNF,RSPO3,WNT9B,GNA13,SIX1,FGFR2,NRP1,MKS1,DLL4,SOX9,GCM1,SMO,ETV4,HOXA5,SOX8,TGFB1,EDNRA,BTBD7,SFRP1,HNF1B,GLI2,RBM15,KDM5B,FOXF1,ILK,TCF21,PHB2,MYCN,SOX10,SALL1,EPHA2,FGF7,CTSZ,HOXA11,CELSR1,WNT1,TBX3,LEF1
GO:0001656	metanephros development	BP	0.00050275	0.0279456	TFAP2B,OSR2,SOX9,HOXC11,FOXC2,SALL1,PDGFRA,TCF21,IRX3,SOX8,FGF8,WNT9B,ITGA8,POU3F3,FGF10,HNF1B,GDNF,HOXA11,OSR1,MYC,SHH,SPRY1,GATA3,SMO,SIX1,FOXJ1,EGR1,NIPBL,LAMB2,ROBO2
GO:0042776	mitochondrial ATP synthesis coupled proton transport	BP	0.000582554	0.0313095	ATP5J,ATP5D,ATP5L,ATP5F1,ATP5O,ATP5J2,ATP5A1,ATP5H
GO:0001945	lymph vessel development	BP	0.000590695	0.0313095	FOXC1,NR2F2,TMEM204,TBX1,VEGFC,SOX18,FOXC2,VASH1,CCBE1,EFNB2,EPHA2
GO:0048706	embryonic skeletal system development	BP	0.000590745	0.0313095	HOXA3,HOXA7,T,NIPBL,NODAL,MYCN,HOXB5,DSCAML1,HOXB3,HOXD3,DMRT2,HOXC5,OSR1,HOXC9,HOXA5,FOXC2,HOXA2,ALX4,HOXD9,AXIN1,HOXC11,MKS1,MTHFD1,TAPT1,HOXA1,SIX1,FGFR2,HOXB8,HOXD1,SMAD2,WNT9B,FGF9,SLC39A3,TBX1,HOXB1,PDGFRA,OSR2,SHH,HOXB7,HOXA11,HOXA9
GO:0055123	digestive system development	BP	0.000590745	0.0313095	SPDEF,GLI2,GATA2,CDX2,GATA3,PDGFRA,ASS1,FGF9,FOXF2,CCNB1,NODAL,GATA5,FOXF1,SFRP5,FGFR2,AGR2,SFRP1,ASCL1,TCF7,PRDM1,TCF21,PTF1A,SMO,HNF1B,ZIC3,GATA6,ITGB4,NIPBL,KLF5,SFRP2,RBPMS2,FGF10,ALX4,SHH,HOXA5,SALL1,SOX10,SMAD2,TBX2,TGFB2,TGFB1
GO:0048754	branching morphogenesis of an epithelial tube	BP	0.000679705	0.0353739	SOX9,TGFB1,FGF8,MYC,PLXND1,SOX8,RBM15,FGFR2,HOXB7,FOXC2,SALL1,SIX1,ILK,EPHA2,SPRY1,FOXF1,SMO,EDNRA,MKS1,HOXA5,LEF1,TCF21,SHH,HNF1B,WNT1,KDM5B,HOXA11,TNC,GDNF,PHB2,CTSZ,RASIP1,WNT9B,SFRP2,MYCN,GNA13,DLL4,TBX3,NRP1,FGF10,CELSR1,ETV4,GLI2
GO:0051781	positive regulation of cell division	BP	0.000682953	0.0353739	CENPV,FGF9,MACC1,IL1B,KIF20B,VEGFC,FGF8,SIRT2,HTR2B,TGFB2,FGF7,TGFB1,FGFR2,TAL1,FGF3,PKN2,IGF2,MDK,CDC6,PDGFD,SVIL,SHH
GO:0001763	morphogenesis of a branching structure	BP	0.000747187	0.0382661	GLI2,PRDM1,WNT9B,RBM15,FOXC2,EDNRA,RXRA,DLL4,ETV4,SFRP2,TGFB1,MYCN,FGFR2,PHB2,SOX10,MKS1,TBX3,HOXB7,SHH,TGM2,SALL1,FGF10,SOCS3,PLXND1,FGF8,WNT1,TNC,HOXA5,HOXA11,SFRP1,ST14,FGF7,KDM5B,RSPO3,NRP1,SIX1,SMO,LEF1,GNA13,MYC,SPRY1,TCF21,RASIP1,BTBD7,CELSR1,GDNF,FOXF1,SOX9,CTSZ,HNF1B,GCM1,EPHA7,ILK,SOX8,EPHA2
GO:0048646	anatomical structure formation involved in morphogenesis	BP	0.000770063	0.0389994	TTN,NODAL,TTLL1,TTC8,CHRNA7,GATA5,HOXA3,CCDC151,HOXA5,DCDC2,BMPER,SPARC,KCTD17,PCDH8,ITGA4,GRHL3,KLF5,NRP1,KIF20B,EDA,VTN,CEP164,NPR1,ACTN1,CHRD,RUNX1,DYNC2LI1,ST14,CELSR1,GLI2,MTMR2,CAV1,SIRT1,FBN2,HOXA11,SIX1,MYOZ1,PRKACA,MMP19,AIMP1,FOXH1,SOX9,EGR3,MYLK3,LATS2,TAL1,HOXB3,RARG,CD36,IRX3,LEF1,MYH9,ATOH8,TGFB2,LUZP1,HOXA7,NKX2-5,UBP1,FOXJ1,GATA2,MTDH,BCL6,EGR2,SALL1,DMRT2,NRP2,FOXF1,CCBE1,COL6A1,…
GO:0048557	embryonic digestive tract morphogenesis	BP	0.000840336	0.0420873	FOXF1,FGFR2,FGF10,PDGFRA,TCF7,TCF21,NIPBL,HNF1B,SHH,RBPMS2
GO:0002455	humoral immune response mediated by circulating immunoglobulin	BP	0.000867043	0.0420873	ZP3,C8A,C8G,C9,CFI,CLU,C8B,C1R,C4A,C5,PTPN6,FOXJ1
GO:0021884	forebrain neuron development	BP	0.000867043	0.0420873	SLC4A10,FEZF2,RAPGEF2,ROBO2,OGDH,FGF8,SOX1,LHX8,FGFR2,NRP1,CNTN2,ARX
GO:0007368	determination of left/right symmetry	BP	0.000867969	0.0420873	NODAL,FGF8,SMO,SMAD2,NEK8,TBX3,FOXJ1,CCDC151,LRRC6,C2CD3,SHH,FGF10,T,DNAI2,DYNC2LI1,BBS5,MMP21,AXIN1,NKX2-5,ZIC3,FOXF1,SOX18,GALNT11,HAND1,ARMC4,MKS1,TBX1,TBX2,DNAH5,LBX1,FOXH1,BICC1,CER1
GO:0009100	glycoprotein metabolic process	BP	0.000955749	0.0458559	SDF2L1,B3GALT2,TMEM115,DDOST,KCNE1,PAWR,EXTL2,LRP2,UBE2J1,HS6ST1,LECT1,NPC1,TET2,PRKCSH,RPN1,DAD1,SIRT6,OSTC,BGN,COG3,ADAMTS5,B3GNT9,ADNP,XYLT2,GALNT13,SIRT2,MGAT5B,GPC1,PORCN,SPOCK2,FUT8,VCAN,GALNT11,B4GALNT2,ST8SIA4,DHDDS
GO:0002526	acute inflammatory response	BP	0.00105104	0.0499026	VTN,C4A,GATA3,A2M,FN1,C8G,CEBPB,CFB,SERPINF2,C9,SERPINC1,ASS1,ADCYAP1,UGT1A1,GSTP1,C8A,IL1B,F12,NLRP3,TAC1,MYLK3,C8B,CFI,C5,ZP3,CFH
