# Supplementary material for: TimeMeter assesses temporal gene expression similarity and identifies differentially progressing genes
Source: Nucleic Acids Res. 2020 Mar 3;48(9):e51. doi: 10.1093/nar/gkaa142 (PMC7229845; doi:10.1093/nar/gkaa142)
Supplement: gkaa142_Supplemental_Files [file gkaa142_supplemental_files.zip › Supplementary_Table_S3.xlsx]

## Sheet: Axolotl advanced (PAS>4) 
GO.ID	Term	Ontology	p.value	p.adj	Driving.Genes
GO:0015701	bicarbonate transport	BP	2.22045e-16	1.01208e-12	CA6,HBA2,CA5B,SLC4A10,SLC26A7
GO:0021884	forebrain neuron development	BP	1.52779e-07	0.000348184	OGDH,CNTN2,SLC4A10
GO:0006730	one-carbon metabolic process	BP	3.21065e-07	0.000487805	CA6,AHCYL2,CA5B
GO:0031639	plasminogen activation	BP	1.41992e-06	0.00129439	FGB,SERPINF2
GO:0044321	response to leptin	BP	1.41992e-06	0.00129439	ADIPOR1,FGB
GO:1990090	cellular response to nerve growth factor stimulus	BP	2.12232e-06	0.00161225	RAPGEF1,CALCA,TAC1
GO:1990089	response to nerve growth factor	BP	5.98416e-06	0.00389655	TAC1,RAPGEF1,CALCA
GO:0042730	fibrinolysis	BP	2.37053e-05	0.0120054	SERPINF2,FGB
GO:0048265	response to pain	BP	2.37053e-05	0.0120054	CALCA,TAC1
GO:0042551	neuron maturation	BP	4.63755e-05	0.0199281	CNTN2,EPHA8,C1QL1
GO:0045124	regulation of bone resorption	BP	4.80932e-05	0.0199281	ITGB3,CALCA

## Sheet: Xenopus advanced (PAS < -4)
GO.ID	Term	Ontology	p.value	p.adj	Driving.Genes
GO:0033233	regulation of protein sumoylation	BP	2.93388e-12	1.33726e-08	EGR1,GNL3L,RNF4,GNL3
GO:1900101	regulation of endoplasmic reticulum unfolded protein response	BP	3.39513e-07	0.00077375	PTPN1,BFAR,PTPN2
GO:0042133	neurotransmitter metabolic process	BP	8.86977e-07	0.00134761	LRTOMT,GCHFR,COMT
GO:0032801	receptor catabolic process	BP	8.93967e-06	0.0101868	MTMR2,PTPN1,LGMN
GO:0010447	response to acidic pH	BP	4.39073e-05	0.0200129	LGMN,PCK1
GO:0044849	estrous cycle	BP	4.39073e-05	0.0200129	EGR1,ADNP
GO:0048012	hepatocyte growth factor receptor signaling pathway	BP	4.39073e-05	0.0200129	PTPN2,PTPN1
GO:0051383	kinetochore organization	BP	4.39073e-05	0.0200129	CENPT,RNF4
GO:0071428	rRNA-containing ribonucleoprotein complex export from nucleus	BP	4.39073e-05	0.0200129	RRS1,NUP88
GO:1903319	positive regulation of protein maturation	BP	4.39073e-05	0.0200129	F12,ASTL
GO:0048660	regulation of smooth muscle cell proliferation	BP	8.60947e-05	0.0342567	SKP2,COMT,ILK,PDGFD,TGM2,FGFR2
GO:0032091	negative regulation of protein binding	BP	9.01887e-05	0.0342567	ADNP,NES,GNL3L,ITGA4,ACE
GO:0042347	negative regulation of NF-kappaB import into nucleus	BP	0.00010749	0.0376878	G3BP2,NLRP3
GO:0048659	smooth muscle cell proliferation	BP	0.00011939	0.0388701	FGFR2,SKP2,COMT,TGM2,ILK,PDGFD
