# Supplementary material for: TimeMeter assesses temporal gene expression similarity and identifies differentially progressing genes
Source: Nucleic Acids Res. 2020 Mar 3;48(9):e51. doi: 10.1093/nar/gkaa142 (PMC7229845; doi:10.1093/nar/gkaa142)
Supplement: gkaa142_Supplemental_Files [file gkaa142_supplemental_files.zip › Supplementary_Table_S4.xlsx]

## Sheet: Sheet1
Gene	Transcript_IDs_RefSeq.Human	Transcript_IDs_RefSeq.Mouse	percentageAlignmentQuery	percentageAlignmentReference	Rho	Likelihood of alignment arising by chance (p-value)	PAS	PAS.adjustBySpeciesDiff
RNF11	NM_014372.1	ENSMUST00000030284	0.97619	1	0.95	0.0070593	-15.4437	-2.15955
RBM14	NM_001198836.1,NM_001198837.1,NM_006328.1	ENSMUST00000006625	0.904762	0.904762	0.95	0.00508874	-8.18602	5.09814
RNF112	NM_007148.1	ENSMUST00000054927	0.857143	1	0.91	0.0361522	-16.9454	-3.66127
HMGCLL1	NM_001042406.1,NM_019036.1	ENSMUST00000008052	0.904762	1	0.92	0.00777892	-7.82989	5.45427
TCOF1	NM_000356.1,NM_001008657.1,NM_001135243.1,NM_001135244.1,NM_001135245.1,NM_001195141.1	ENSMUST00000175934,ENSMUST00000176630	1	0.952381	0.91	0.0285563	-8.48584	4.79831
NUP98	NM_005387.1,NM_016320.1,NM_139131.1,NM_139132.1	ENSMUST00000070165	0.857143	1	0.93	0.0231641	-11.7256	1.55859
ITGA5	NM_002205.1	ENSMUST00000023128	0.928571	0.571429	0.97	0.00287199	-16.2729	-2.98876
SWAP70	NM_015055.1	ENSMUST00000033325	0.952381	1	0.93	0.0182101	-15.2818	-1.99765
GAP43	NM_001130064.1,NM_002045.1	ENSMUST00000102817	0.952381	0.952381	0.98	0.00209313	-14.2872	-1.00306
FBXL17	NM_001163315.1	ENSMUST00000024761	0.952381	0.952381	0.91	0.0163918	-10.6558	2.62839
THSD1	NM_018676.1,NM_199263.1	ENSMUST00000069828	0.904762	0.904762	0.92	0.0470358	-6.02839	7.25577
CHST3	NM_004273.1	ENSMUST00000135158	1	0.857143	0.92	0.0129055	-11.2739	2.01027
HLCS	NM_000411.1,NM_001242784.1,NM_001242785.1	ENSMUST00000099512	0.952381	1	0.91	0.0215936	-11.6147	1.66941
SMAD9	NM_001127217.1,NM_005905.1	ENSMUST00000029371	1	0.952381	0.96	0.00478012	-7.14727	6.13688
SMAD3	NM_001145102.1,NM_001145103.1,NM_001145104.1,NM_005902.1	ENSMUST00000034973	0.833333	1	0.95	0.0133616	-17.3262	-4.04201
PRR14L	NM_173566.1	ENSMUST00000120129	0.952381	0.952381	0.94	0.0059388	-9.7378	3.54635
ATP1A3	NM_001256213.1,NM_001256214.1,NM_152296.1	ENSMUST00000102858	0.857143	1	0.98	0.00809247	-11.4065	1.87765
ATP1A2	NM_000702.1	ENSMUST00000085913	0.833333	0.857143	0.91	0.021293	-15.19	-1.90585
ATP1A1	NM_000701.1,NM_001160233.1,NM_001160234.1	ENSMUST00000036493	1	0.714286	0.95	0.00486063	-15.4963	-2.21211
IPO11	NM_001134779.1,NM_016338.1	ENSMUST00000080856	0.97619	0.666667	0.92	0.0187123	-16.6069	-3.32275
CPEB4	NM_030627.1	ENSMUST00000020543	0.952381	0.904762	0.96	0.00732844	-14.0027	-0.718565
CPEB2	NM_001177381.1,NM_001177382.1,NM_001177383.1,NM_001177384.1,NM_182485.1,NM_182646.1	ENSMUST00000166713,ENSMUST00000169035	0.809524	1	0.95	0.00373682	-9.77991	3.50425
SRBD1	NM_018079.1	ENSMUST00000095187	0.833333	1	0.92	0.0137351	-12.7066	0.577557
ABAT	NM_000663.1,NM_001127448.1,NM_020686.1	ENSMUST00000065987	1	0.666667	0.96	0.00283348	-9.16471	4.11944
FAM171B	NM_177454.1	ENSMUST00000051454	0.952381	1	0.93	0.0156519	-15.8857	-2.60158
ATP6V0E2	NM_001100592.1,NM_145230.1	ENSMUST00000040361	0.928571	1	0.91	0.0319948	-11.0789	2.20529
NRXN3	NM_001105250.1,NM_004796.1,NM_138970.1	ENSMUST00000057634,ENSMUST00000110130,ENSMUST00000163134	0.833333	0.571429	0.98	0.000683094	-17.0447	-3.76053
NRXN2	NM_015080.1,NM_138732.1,NM_138734.1	ENSMUST00000077182,ENSMUST00000113462	1	0.809524	0.95	0.00538435	-14.5347	-1.25058
APC	NM_000038.1,NM_001127510.1,NM_001127511.1	ENSMUST00000079362	1	0.809524	0.96	0.00415411	-14.7634	-1.4792
DPYSL2	NM_001197293.1,NM_001244604.1,NM_001386.1	ENSMUST00000022629	1	1	0.97	0.00488834	-16.8598	-3.57563
SEZ6L	NM_001184773.1,NM_001184774.1,NM_001184775.1,NM_001184776.1,NM_001184777.1,NM_021115.1	ENSMUST00000075387,ENSMUST00000079491	1	0.857143	0.95	0.00134729	-14.4516	-1.16747
PRKAR2B	NM_002736.1	ENSMUST00000036497	0.809524	1	0.97	0.00318727	-14.5848	-1.30063
MYT1L	NM_015025.1	ENSMUST00000021009,ENSMUST00000049784	1	0.857143	0.93	0.0119403	-13.6142	-0.330036
CLIC4	NM_013943.1	ENSMUST00000037099	0.904762	0.952381	0.93	0.00773246	-6.76073	6.52342
PHACTR1	NM_001242648.1,NM_030948.1	ENSMUST00000128646,ENSMUST00000148891	1	0.761905	0.91	0.0212244	-14.8302	-1.54601
ITGA6	NM_000210.1,NM_001079818.1	ENSMUST00000028522,ENSMUST00000112101	0.809524	1	0.95	0.00338156	-10.8868	2.39737
API5	NM_001142930.1,NM_001142931.1,NM_001243747.1,NM_006595.1	ENSMUST00000028617	1	0.761905	0.97	0.00111692	-13.0332	0.250996
SECISBP2L	NM_001193489.1,NM_014701.1	ENSMUST00000053699	0.904762	1	0.93	0.00955984	-15.105	-1.82087
HAS3	NM_001199280.1,NM_005329.1,NM_138612.1	ENSMUST00000034385	0.857143	1	0.91	0.0157882	-14.711	-1.42688
ZMAT1	NM_001011657.1	ENSMUST00000064659	0.952381	1	0.92	0.00985071	-13.6658	-0.381608
MYBL2	NM_002466.1	ENSMUST00000018005	1	0.761905	0.96	0.0113802	-13.3382	-0.0539987
CTCFL	NM_080618.1	ENSMUST00000094287	0.952381	1	0.99	0.0250963	-14.3261	-1.042
CDC5L	NM_001253.1	ENSMUST00000024727	0.952381	0.904762	0.91	0.0228406	-11.2113	2.07284
FIGNL2	NM_001013690.1	ENSMUST00000178140	0.97619	0.952381	0.97	0.00236977	-12.7286	0.555599
VCL	NM_003373.1,NM_014000.1	ENSMUST00000022369	1	0.52381	0.96	0.00777005	-16.095	-2.81081
CPLX2	NM_001008220.1,NM_006650.1	ENSMUST00000026985	0.904762	1	0.95	0.00363306	-12.9969	0.287231
CPLX1	NM_006651.1	ENSMUST00000046892	0.952381	0.904762	0.93	0.0148726	-12.4696	0.814584
PBX2	NM_002586.1	ENSMUST00000038149	1	0.952381	0.92	0.0297345	-9.64292	3.64123
PBX3	NM_001134778.1,NM_006195.1	ENSMUST00000040638	1	0.619048	0.98	0.00278661	-15.1561	-1.87194
TMOD2	NM_001142885.1,NM_014548.1	ENSMUST00000064433,ENSMUST00000098552	1	1	0.97	0.00240661	-12.9916	0.292519
NSUN2	NM_001193455.1,NM_017755.1	ENSMUST00000109699	1	0.904762	0.97	0.00143821	-13.4068	-0.122609
CALM1	NM_006888.1	ENSMUST00000110082	0.714286	1	0.97	0.00432787	-18.2731	-4.9889
DLGAP4	NM_001042486.1,NM_014902.1,NM_183006.1	ENSMUST00000099145,ENSMUST00000109566,ENSMUST00000109567,ENSMUST00000109568,ENSMUST00000169464	0.928571	0.571429	0.92	0.0286045	-16.9257	-3.64158
DLGAP5	NM_001146015.1,NM_014750.1	ENSMUST00000043296	0.809524	1	0.95	0.00394641	-14.7742	-1.49009
CLCN3	NM_001243372.1,NM_001243374.1,NM_001829.1,NM_173872.1	ENSMUST00000004430,ENSMUST00000056508,ENSMUST00000093490,ENSMUST00000110301	0.833333	1	0.93	0.0103235	-6.16073	7.12342
CLCN5	NM_000084.1,NM_001127898.1,NM_001127899.1	ENSMUST00000004428,ENSMUST00000115746	0.619048	1	0.92	0.027501	-16.6693	-3.38512
LYRM2	NM_020466.1	ENSMUST00000062802	0.952381	1	0.93	0.00879351	-11.5112	1.77293
PTPN13	NM_006264.1,NM_080683.1,NM_080684.1,NM_080685.1	ENSMUST00000048957	0.97619	0.571429	0.97	0.00179657	-15.3556	-2.07145
GAB2	NM_012296.1,NM_080491.1	ENSMUST00000004622	1	0.761905	0.91	0.0106682	-14.9772	-1.69305
NDRG4	NM_001130487.1,NM_001242833.1,NM_001242834.1,NM_001242835.1,NM_001242836.1,NM_020465.1,NM_022910.1	ENSMUST00000073139,ENSMUST00000080666	0.952381	1	0.95	0.00662587	-12.1501	1.13406
SRSF1	NM_001078166.1,NM_006924.1	ENSMUST00000139129	1	0.904762	0.91	0.0256183	-10.3262	2.95791
CHD1L	NM_001256336.1,NM_001256337.1,NM_001256338.1,NM_004284.1,NM_024568.1	ENSMUST00000029730	0.952381	0.952381	0.92	0.0192591	-13.3174	-0.0332779
TRMT11	NM_001031712.1	ENSMUST00000019927	0.619048	1	0.92	0.0141846	-22.3398	-9.05567
TSHZ1	NM_005786.1	ENSMUST00000060303	1	0.666667	0.92	0.00896371	-17.0912	-3.80703
LSM12	NM_152344.1	ENSMUST00000021297	0.857143	0.952381	0.95	0.00506828	-10.5362	2.74795
PSD	NM_002779.1	ENSMUST00000041391	0.952381	0.952381	0.95	0.0104251	-12.2157	1.06849
LPAR4	NM_005296.1	ENSMUST00000060576	0.97619	0.571429	0.94	0.00689613	-15.8132	-2.52908
PGBD5	NM_024554.1	ENSMUST00000052580	0.904762	1	0.93	0.00600043	-13.7677	-0.483498
ATAT1	NM_001031722.1,NM_001254952.1,NM_024909.1	ENSMUST00000056034,ENSMUST00000061052,ENSMUST00000141662	1	0.571429	0.97	0.00225879	-15.8162	-2.53204
FAM214A	NM_019600.1	ENSMUST00000081746,ENSMUST00000170846	0.714286	0.952381	0.93	0.0110577	-5.39674	7.88742
SF3B3	NM_012426.1	ENSMUST00000042012	0.904762	0.904762	0.94	0.00601141	-9.07944	4.20472
PIGO	NM_001201484.1,NM_032634.1,NM_152850.1	ENSMUST00000098109	0.619048	0.952381	0.91	0.0198479	-18.1861	-4.90193
SRRM3	NM_001110199.1	ENSMUST00000144211	0.619048	1	0.95	0.00363067	-14.9329	-1.64878
SRRM2	NM_016333.1	ENSMUST00000088621	0.857143	1	0.91	0.0225785	-11.5826	1.70157
NTRK2	NM_001007097.1,NM_001018064.1,NM_001018065.1,NM_001018066.1,NM_006180.1	ENSMUST00000079828,ENSMUST00000109838	1	0.952381	0.95	0.00877461	-8.62698	4.65717
ARHGAP29	NM_004815.1	ENSMUST00000037958	0.880952	1	0.92	0.0164246	-14.8271	-1.54292
FEM1B	NM_015322.1	ENSMUST00000034775	1	0.857143	0.92	0.0203708	-12.9382	0.345915
TERF1	NM_003218.1,NM_017489.1	ENSMUST00000027057	0.571429	0.857143	0.93	0.0145405	-3.24057	10.0436
DNAJC18	NM_152686.1	ENSMUST00000025208	1	0.809524	0.96	0.00665218	-13.1314	0.152764
RASSF3	NM_178169.1	ENSMUST00000026902	1	0.52381	0.95	0.00760361	-14.692	-1.40782
RASSF2	NM_014737.1,NM_170774.1	ENSMUST00000028814	0.857143	1	0.95	0.00224204	-11.8312	1.45295
CHD5	NM_015557.1	ENSMUST00000030775,ENSMUST00000164662	0.857143	1	0.92	0.0108253	-15.429	-2.1448
CHD7	NM_017780.1	ENSMUST00000039267,ENSMUST00000051558	1	0.904762	0.93	0.0122652	-10.3161	2.96805
TTC9	NM_015351.1	ENSMUST00000036116	0.833333	1	0.93	0.0079119	-11.5976	1.68651
DYNC1LI2	NM_006141.1	ENSMUST00000041769	1	0.714286	0.93	0.0183416	-16.4455	-3.1613
QRSL1	NM_018292.1	ENSMUST00000020012	0.928571	1	0.95	0.00669782	-9.24236	4.04179
METAP1	NM_015143.1	ENSMUST00000029804	0.857143	1	0.94	0.0148484	-10.0109	3.27326
HELLS	NM_018063.1	ENSMUST00000025965	0.857143	0.571429	0.92	0.0147584	-16.9595	-3.67531
FAM49A	NM_030797.1	ENSMUST00000069005,ENSMUST00000069066	1	0.619048	0.93	0.00616509	-11.2893	1.99489
GGA2	NM_015044.1	ENSMUST00000033160	0.833333	1	0.96	0.00090626	-15.5402	-2.25603
GJC1	NM_001080383.1,NM_005497.1	ENSMUST00000068933,ENSMUST00000092567,ENSMUST00000107075	0.904762	1	0.94	0.00574189	-8.80977	4.47438
PPARGC1A	NM_013261.1	ENSMUST00000132734	0.904762	1	0.92	0.0173957	-10.5812	2.70298
NUP160	NM_015231.1	ENSMUST00000057481	0.928571	1	0.95	0.0115914	-14.5778	-1.29362
PRKAR1A	NM_002734.1,NM_212471.1,NM_212472.1	ENSMUST00000049527	0.928571	1	0.95	0.00300449	-14.1826	-0.898403
NOL4	NM_001198546.1,NM_001198547.1,NM_001198548.1,NM_001198549.1,NM_003787.1	ENSMUST00000081423,ENSMUST00000097651	1	0.666667	0.96	0.00173077	-15.3687	-2.08452
BCAT2	NM_001164773.1,NM_001190.1	ENSMUST00000033098,ENSMUST00000117366,ENSMUST00000120296	0.714286	1	0.91	0.0200436	-18.3217	-5.0375
BCAT1	NM_001178091.1,NM_001178092.1,NM_001178093.1,NM_001178094.1,NM_005504.1	ENSMUST00000032402,ENSMUST00000111742	0.880952	1	0.96	0.0088765	-11.9541	1.33003
LSM11	NM_173491.1	ENSMUST00000129820	1	0.666667	0.97	0.00146754	-14.2582	-0.974073
AKAP6	NM_004274.1	ENSMUST00000095737	1	0.952381	0.91	0.0155919	-14.3963	-1.11212
CCDC117	NM_173510.1	ENSMUST00000020776	0.952381	1	0.92	0.0242531	-11.1516	2.13255
SMC1A	NM_006306.1	ENSMUST00000045312	0.904762	0.952381	0.91	0.015927	-14.6752	-1.39104
TMEM170B	NM_001100829.1	ENSMUST00000129449	0.97619	0.571429	0.95	0.0107793	-12.5114	0.772764
RRP1B	NM_015056.1	ENSMUST00000081339	0.904762	0.857143	0.93	0.00792255	-8.53885	4.7453
NOVA1	NM_002515.1,NM_006489.1,NM_006491.1	ENSMUST00000021438	1	0.52381	0.98	0.00438978	-14.7093	-1.42517
MCF2L	NM_001112732.1,NM_024979.1	ENSMUST00000110866,ENSMUST00000110876	0.952381	1	0.93	0.0110323	-12.3651	0.919096
VSX1	NM_001256271.1,NM_001256272.1,NM_014588.1,NM_199425.1	ENSMUST00000046095	0.52381	1	0.91	0.0468079	-19.2158	-5.93167
RRP15	NM_016052.1	ENSMUST00000001339	0.952381	0.952381	0.93	0.00935637	-15.0577	-1.77354
MAP3K4	NM_005922.1,NM_006724.1	ENSMUST00000089058	0.857143	0.952381	0.91	0.0188873	-16.2888	-3.00468
RAB33A	NM_004794.1	ENSMUST00000033430	1	0.761905	0.97	0.00185716	-13.9539	-0.669745
CDK12	NM_015083.1,NM_016507.1	ENSMUST00000003203,ENSMUST00000107538,ENSMUST00000107539	0.952381	1	0.91	0.0118204	-11.5416	1.74253
SULF1	NM_001128204.1,NM_001128205.1,NM_001128206.1,NM_015170.1	ENSMUST00000088585,ENSMUST00000177608,ENSMUST00000180062	1	0.52381	0.94	0.00385033	-6.99817	6.28598
GPR123	NM_001083909.1	ENSMUST00000026548	0.952381	1	0.94	0.00747407	-11.6794	1.60476
ATP6V1B2	NM_001693.1	ENSMUST00000006435	0.97619	0.857143	0.97	0.00101607	-14.0002	-0.716013
MMP24	NM_006690.1	ENSMUST00000029141	0.857143	1	0.95	0.0052889	-18.7524	-5.46825
NCL	NM_005381.1	ENSMUST00000027438	0.904762	0.952381	0.92	0.00829803	-10.9171	2.36704
B3GNT2	NM_006577.1	ENSMUST00000062844	1	0.619048	0.92	0.0306962	-17.9688	-4.68466
DAAM1	NM_014992.1	ENSMUST00000085299	1	0.666667	0.96	0.00703732	-14.6531	-1.36891
LRRC4B	NM_001080457.1	ENSMUST00000058667	0.857143	0.952381	0.93	0.00938264	-10.6042	2.67998
SYT1	NM_001135805.1,NM_001135806.1,NM_005639.1	ENSMUST00000064054,ENSMUST00000105276	0.97619	0.952381	0.95	0.00789256	-14.0495	-0.765358
SYT2	NM_001136504.1,NM_177402.1	ENSMUST00000121990	0.904762	0.952381	0.91	0.0158535	-15.7584	-2.47428
SYT3	NM_001160328.1,NM_001160329.1,NM_032298.1	ENSMUST00000118962	0.857143	1	0.93	0.00325641	-16.7106	-3.42649
SYT4	NM_020783.1	ENSMUST00000025110	0.97619	0.761905	0.96	0.00134457	-15.5867	-2.30257
PODXL2	NM_015720.1	ENSMUST00000038409	1	0.571429	0.92	0.0279731	-15.5403	-2.25614
ENO2	NM_001975.1	ENSMUST00000004378	0.952381	0.952381	0.93	0.00885337	-13.744	-0.459876
PTK2	NM_001199649.1,NM_005607.1,NM_153831.1	ENSMUST00000110036,ENSMUST00000170939	0.904762	0.666667	0.91	0.0189181	-16.5095	-3.2253
PTK7	NM_002821.1,NM_152880.1,NM_152881.1,NM_152882.1	ENSMUST00000044442	0.97619	1	0.94	0.00899323	-14.4477	-1.16357
TANC2	NM_025185.1	ENSMUST00000100330	0.928571	0.571429	0.93	0.00601476	-16.584	-3.29981
EBF2	NM_022659.1	ENSMUST00000022637,ENSMUST00000176161	0.952381	1	0.93	0.0175587	-14.0284	-0.744276
DDX21	NM_001256910.1,NM_004728.1	ENSMUST00000045866	1	0.904762	0.96	0.00632469	-10.2188	3.06532
DDX27	NM_017895.1	ENSMUST00000018143	1	0.904762	0.92	0.0124134	-13.482	-0.197851
AFF1	NM_001166693.1,NM_005935.1	ENSMUST00000031256,ENSMUST00000054979	0.952381	1	0.93	0.00861122	-14.306	-1.02184
PARD6B	NM_032521.1	ENSMUST00000052125	0.880952	1	0.94	0.0140753	-13.3021	-0.01792
MARCKS	NM_002356.1	ENSMUST00000092584	1	0.619048	0.94	0.00789479	-13.9815	-0.697315
NACAD	NM_001146334.1	ENSMUST00000045713	1	0.52381	0.91	0.0150909	-16.8978	-3.61369
NKAIN2	NM_001040214.1,NM_153355.1	ENSMUST00000092603	1	0.714286	0.92	0.0410541	-12.8678	0.41632
MAP1A	NM_002373.1	ENSMUST00000094639,ENSMUST00000110639	0.857143	0.857143	0.96	0.0076457	-3.63502	9.64913
MAP1B	NM_005909.1	ENSMUST00000064762	1	0.857143	0.94	0.0075406	-14.6227	-1.33855
GNAS	NM_000516.1,NM_001077488.1,NM_001077489.1,NM_001077490.1,NM_016592.1,NM_080425.1,NM_080426.1	ENSMUST00000080493,ENSMUST00000087876,ENSMUST00000087877,ENSMUST00000109084,ENSMUST00000109087,ENSMUST00000109096,ENSMUST00000180362	0.952381	0.952381	0.94	0.00604773	-7.39117	5.89298
GNAZ	NM_002073.1	ENSMUST00000037813	1	0.857143	0.96	0.00532818	-10.5431	2.7411
NMNAT2	NM_015039.1,NM_170706.1	ENSMUST00000043313	1	0.857143	0.93	0.0144956	-14.0562	-0.771998
ACSS1	NM_001252675.1,NM_001252676.1,NM_001252677.1,NM_032501.1	ENSMUST00000028944	0.952381	0.952381	0.91	0.0126389	-15.8015	-2.5174
KIDINS220	NM_020738.1	ENSMUST00000066652	1	0.857143	0.96	0.00624972	-15.277	-1.99285
DCAF13	NM_015420.1	ENSMUST00000022909	0.952381	0.952381	0.97	0.00562921	-9.51651	3.76765
GPRIN3	NM_198281.1	ENSMUST00000051065	0.928571	0.952381	0.96	0.00602602	-11.6601	1.62409
GPRIN1	NM_052899.1	ENSMUST00000099506	1	0.952381	0.93	0.00338543	-16.0957	-2.81154
ST8SIA2	NM_006011.1	ENSMUST00000026896	0.952381	0.761905	0.97	0.00534286	-13.8831	-0.598964
ZBTB7C	NM_001039360.1	ENSMUST00000058997	0.952381	0.904762	0.93	0.00356199	-9.30892	3.97523
HDAC1	NM_004964.1	ENSMUST00000102597	0.738095	1	0.95	0.00562097	-9.2388	4.04536
SAMHD1	NM_015474.1	ENSMUST00000057725	0.761905	1	0.94	0.0093116	-4.44099	8.84316
RPA1	NM_002945.1	ENSMUST00000000767,ENSMUST00000092907	0.809524	1	0.95	0.00653978	-10.9657	2.31845
RPA2	NM_002946.1	ENSMUST00000102561	0.833333	1	0.91	0.0190198	-11.8653	1.41881
ILF3	NM_001137673.1,NM_004516.1,NM_012218.1,NM_017620.1,NM_153464.1	ENSMUST00000067646,ENSMUST00000115414	0.928571	0.952381	0.98	0.000580695	-8.22193	5.06222
ZRANB1	NM_017580.1	ENSMUST00000033265	0.928571	0.952381	0.92	0.0200473	-12.9296	0.35451
ATP9A	NM_006045.1	ENSMUST00000029060	0.952381	0.952381	0.98	0.00069809	-12.6666	0.617571
PHC3	NM_024947.1	ENSMUST00000064718,ENSMUST00000108255,ENSMUST00000168645	0.904762	0.952381	0.91	0.00952276	-13.513	-0.228844
H2AFZ	NM_002106.1	ENSMUST00000041045	1	0.904762	0.91	0.0158596	-11.5062	1.77793
NCAPG2	NM_017760.1	ENSMUST00000084828	1	0.952381	0.91	0.010889	-12.5484	0.735737
TMEM59L	NM_012109.1	ENSMUST00000045286	0.97619	0.666667	0.92	0.0185237	-13.5678	-0.283624
MASTL	NM_001172303.1,NM_001172304.1,NM_032844.1	ENSMUST00000028119	1	0.857143	0.92	0.00625848	-12.9739	0.310284
CNR1	NM_001160226.1,NM_001160258.1,NM_001160259.1,NM_016083.1,NM_033181.1	ENSMUST00000057188	0.97619	0.571429	0.96	0.003802	-15.8407	-2.55654
ANKS1B	NM_001204065.1,NM_001204066.1,NM_001204067.1,NM_001204068.1,NM_001204069.1,NM_001204070.1,NM_001204079.1,NM_001204080.1,NM_001204081.1,NM_020140.1,NM_152788.1,NM_181670.1	ENSMUST00000182113,ENSMUST00000182356,ENSMUST00000182430,ENSMUST00000182960,ENSMUST00000183156	0.904762	0.952381	0.95	0.00544891	-11.8417	1.4425
RPL12	NM_000976.1	ENSMUST00000126610	1	0.714286	0.93	0.0170831	-13.0013	0.282842
RBM11	NM_144770.1	ENSMUST00000114253	0.714286	0.857143	0.93	0.01656	-17.8792	-4.59502
CADPS	NM_003716.1,NM_183393.1,NM_183394.1	ENSMUST00000067491,ENSMUST00000112658	1	0.571429	0.97	0.00420784	-14.1521	-0.867977
SNRPB	NM_003091.1,NM_198216.1	ENSMUST00000103199	0.952381	0.809524	0.94	0.0114946	-9.77497	3.50918
SNRPF	NM_003095.1	ENSMUST00000020203	0.904762	0.952381	0.96	0.00842386	-9.18458	4.09957
SALL4	NM_020436.1	ENSMUST00000029061,ENSMUST00000075044,ENSMUST00000103074	0.97619	0.857143	0.98	0.00505788	-15.1587	-1.87454
ZDHHC17	NM_015336.1	ENSMUST00000041723	1	0.571429	0.94	0.00545311	-14.9686	-1.68445
PCSK2	NM_001201528.1,NM_001201529.1,NM_002594.1	ENSMUST00000028905	0.952381	1	0.92	0.0108472	-10.0491	3.23506
NCAN	NM_004386.1	ENSMUST00000002412	0.952381	1	0.92	0.0161429	-14.9511	-1.6669
NAPB	NM_022080.1	ENSMUST00000028926	0.857143	0.666667	0.97	0.00218641	-18.1515	-4.86736
LGR5	NM_003667.1	ENSMUST00000020350	1	0.857143	0.93	0.0214963	-11.2894	1.99479
LGR4	NM_018490.1	ENSMUST00000046548	0.952381	0.952381	0.93	0.0111974	-7.05402	6.23013
ELAVL2	NM_001171195.1,NM_001171197.1,NM_004432.1	ENSMUST00000008633,ENSMUST00000102799,ENSMUST00000107110,ENSMUST00000107124	1	0.571429	0.98	0.00880723	-14.3878	-1.10362
ELAVL3	NM_001420.1,NM_032281.1	ENSMUST00000003501	1	0.571429	0.98	0.00157694	-16.0987	-2.81458
CDKN1B	NM_004064.1	ENSMUST00000003115	1	0.809524	0.91	0.0112449	-13.2534	0.030742
GPM6B	NM_001001994.1,NM_001001995.1,NM_001001996.1,NM_005278.1	ENSMUST00000060210,ENSMUST00000112223,ENSMUST00000112224,ENSMUST00000112226,ENSMUST00000112227,ENSMUST00000112228,ENSMUST00000112229,ENSMUST00000112233,ENSMUST00000112235	0.904762	1	0.98	0.00428792	-17.325	-4.04082
PREPL	NM_001042385.1,NM_001042386.1,NM_001171603.1,NM_001171606.1,NM_001171613.1,NM_001171617.1,NM_006036.1	ENSMUST00000072406,ENSMUST00000171795	1	0.952381	0.95	0.00437857	-13.6339	-0.349717
CNRIP1	NM_001111101.1,NM_015463.1	ENSMUST00000058159	0.761905	0.857143	0.95	0.0110798	-7.08648	6.19767
HINT3	NM_138571.1	ENSMUST00000161074	1	0.666667	0.91	0.0243778	-11.9364	1.34772
UNC79	NM_020818.1	ENSMUST00000101099	0.928571	1	0.91	0.0171739	-14.8017	-1.51758
CDC37	NM_007065.1	ENSMUST00000019615	0.952381	0.952381	0.94	0.00942667	-9.99983	3.28432
LONRF2	NM_198461.1	ENSMUST00000039612	0.619048	1	0.95	0.0118509	-12.3347	0.94945
CDCA7L	NM_001127370.1,NM_001127371.1,NM_018719.1	ENSMUST00000021592	0.97619	0.952381	0.91	0.0107789	-11.7077	1.57646
APBA2	NM_001130414.1,NM_005503.1	ENSMUST00000032732	0.952381	0.952381	0.95	0.00153695	-14.9751	-1.69098
PTPRZ1	NM_001206838.1,NM_001206839.1,NM_002851.1	ENSMUST00000090568	0.857143	1	0.91	0.00930763	-7.59918	5.68497
DYNC1I1	NM_001135556.1,NM_001135557.1,NM_004411.1	ENSMUST00000115554,ENSMUST00000115556	0.928571	1	0.95	0.00782543	-12.1431	1.14109
ATP13A3	NM_024524.1	ENSMUST00000061350,ENSMUST00000100013	1	0.952381	0.93	0.0223276	-12.6775	0.606662
DYNC1I2	NM_001378.1	ENSMUST00000081710,ENSMUST00000112139,ENSMUST00000112140,ENSMUST00000112142,ENSMUST00000112144	0.880952	0.666667	0.94	0.0144452	-16.7368	-3.45264
ATP13A4	NM_032279.1	ENSMUST00000039090,ENSMUST00000057018,ENSMUST00000182627	0.952381	0.904762	0.99	0.014814	-11.8002	1.48391
LGALS3BP	NM_005567.1	ENSMUST00000043722	0.928571	1	0.94	0.0077877	-7.13425	6.1499
E2F3	NM_001243076.1,NM_001949.1	ENSMUST00000102948	1	0.809524	0.93	0.0146251	-12.7626	0.521599
LCORL	NM_001166139.1,NM_153686.1	ENSMUST00000016026,ENSMUST00000045586,ENSMUST00000087164	0.809524	1	0.95	0.00971668	-7.53464	5.74952
ACBD5	NM_001042473.1,NM_145698.1	ENSMUST00000114523,ENSMUST00000114529	0.833333	1	0.95	0.0119929	-14.4951	-1.21094
PPP1R13L	NM_001142502.1,NM_006663.1	ENSMUST00000047621	0.714286	0.809524	0.94	0.00695103	-2.30103	10.9831
TUSC3	NM_006765.1,NM_178234.1	ENSMUST00000167992	0.714286	0.952381	0.95	0.00490388	-6.18197	7.10218
URB2	NM_014777.1	ENSMUST00000034457	0.97619	0.952381	0.94	0.0115341	-9.76739	3.51677
LIPA	NM_000235.1,NM_001127605.1	ENSMUST00000049572,ENSMUST00000178114	1	0.666667	0.92	0.0157467	-7.85396	5.43019
HPCAL1	NM_002149.1,NM_134421.1	ENSMUST00000071858	0.952381	0.952381	0.93	0.00739293	-12.4082	0.875974
TMEM229A	NM_001136002.1	ENSMUST00000127247	0.690476	1	0.93	0.0141413	-12.2452	1.03898
TRIP6	NM_003302.1	ENSMUST00000024119	0.904762	0.904762	0.93	0.0107643	-7.03989	6.24427
RUVBL1	NM_003707.1	ENSMUST00000032165	0.857143	0.952381	0.95	0.0103022	-10.2483	3.03583
U2AF2	NM_001012478.1,NM_007279.1	ENSMUST00000005041	0.928571	1	0.94	0.00949363	-10.8698	2.41438
ASTN1	NM_004319.1,NM_207108.1	ENSMUST00000046110	0.952381	1	0.94	0.0173802	-13.7467	-0.462566
MGA	NM_001080541.1,NM_001164273.1	ENSMUST00000079934,ENSMUST00000110774	0.714286	1	0.95	0.007811	-5.50145	7.7827
MTHFD2	NM_006636.1	ENSMUST00000005810	0.714286	0.904762	0.93	0.0124162	-5.93395	7.3502
NSD1	NM_022455.1,NM_172349.1	ENSMUST00000099490	0.928571	0.952381	0.92	0.0255745	-12.9185	0.365677
EID2B	NM_152361.1	ENSMUST00000094651	1	0.52381	0.93	0.016767	-15.2187	-1.93453
ADSL	NM_000026.1,NM_001123378.1	ENSMUST00000023043	0.904762	1	0.93	0.0115017	-13.9552	-0.671011
WDHD1	NM_001008396.1,NM_007086.1	ENSMUST00000111792	1	0.952381	0.97	0.00434348	-13.9933	-0.709131
ABRACL	NM_021243.1	ENSMUST00000020002	0.904762	0.952381	0.96	0.00270776	-10.0013	3.28282
RALGDS	NM_001042368.1,NM_006266.1	ENSMUST00000028170,ENSMUST00000113893	0.761905	1	0.92	0.00893029	-8.6417	4.64245
STX7	NM_003569.1	ENSMUST00000020174	1	0.714286	0.92	0.00554277	-13.3456	-0.0614552
SLC4A11	NM_001174089.1,NM_001174090.1,NM_032034.1	ENSMUST00000099362	0.904762	0.666667	0.91	0.0489299	-16.4046	-3.12047
AURKA	NM_003600.1,NM_198433.1,NM_198434.1,NM_198435.1,NM_198436.1,NM_198437.1	ENSMUST00000109139	0.928571	1	0.94	0.0059507	-14.8126	-1.52846
A4GALT	NM_017436.1	ENSMUST00000049530,ENSMUST00000164614	1	0.904762	0.93	0.0382903	-13.3336	-0.049451
TMEM145	NM_173633.1	ENSMUST00000108409	0.880952	1	0.93	0.0112695	-8.24324	5.04091
TESC	NM_001168325.1,NM_017899.1	ENSMUST00000031304	1	0.714286	0.92	0.0482114	-9.89844	3.38572
IRF2BPL	NM_024496.1	ENSMUST00000038422	0.714286	1	0.95	0.00667294	-6.41956	6.8646
ATP6AP2	NM_005765.1	ENSMUST00000033313	1	0.952381	0.93	0.0123877	-15.4617	-2.17751
CLINT1	NM_001195555.1,NM_001195556.1,NM_014666.1	ENSMUST00000109260	0.952381	0.952381	0.91	0.0191762	-12.7126	0.571523
CELF4	NM_001025087.1,NM_001025088.1,NM_001025089.1,NM_020180.1	ENSMUST00000025117,ENSMUST00000115816	0.97619	0.952381	0.96	0.00207068	-15.049	-1.76483
BRCA2	NM_000059.1	ENSMUST00000044620	0.904762	1	0.93	0.00885572	-14.4983	-1.21413
LRP8	NM_001018054.1,NM_004631.1,NM_017522.1,NM_033300.1	ENSMUST00000106732	0.833333	1	0.97	0.00258848	-16.8444	-3.5602
ADCY5	NM_001199642.1,NM_183357.1	ENSMUST00000114913	0.785714	1	0.94	0.0157732	-15.5804	-2.29624
SKAP2	NM_003930.1	ENSMUST00000078214	0.952381	1	0.92	0.0252524	-10.4448	2.83934
TFRC	NM_001128148.1,NM_003234.1	ENSMUST00000023486	0.952381	1	0.92	0.0249482	-7.80156	5.4826
LMNB2	NM_032737.1	ENSMUST00000179022	1	0.857143	0.92	0.0206085	-8.11302	5.17114
LMNB1	NM_001198557.1,NM_005573.1	ENSMUST00000025486	0.928571	0.952381	0.91	0.019196	-13.8852	-0.601001
NAMPT	NM_005746.1	ENSMUST00000020886	0.904762	0.904762	0.91	0.0108456	-13.4181	-0.133965
KCNA2	NM_001204269.1,NM_004974.1	ENSMUST00000038695	0.619048	1	0.96	0.0420205	-12.1646	1.11953
KCNA3	NM_002232.1	ENSMUST00000052718	0.97619	0.952381	0.92	0.0338448	-13.732	-0.447832
CHORDC1	NM_001144073.1,NM_012124.1	ENSMUST00000001825	0.952381	0.952381	0.94	0.00636243	-7.52341	5.76075
SYNJ1	NM_001160302.1,NM_001160306.1,NM_003895.1,NM_203446.1	ENSMUST00000121759,ENSMUST00000170853	1	0.761905	0.98	0.00264958	-11.7853	1.4989
GTPBP4	NM_012341.1	ENSMUST00000021574	0.904762	0.857143	0.93	0.0198782	-9.28999	3.99416
EIF4A1	NM_001204510.1,NM_001416.1	ENSMUST00000163666	1	0.952381	0.95	0.00538333	-9.31199	3.97217
EPM2AIP1	NM_014805.1	ENSMUST00000060711	0.928571	1	0.93	0.0090207	-9.30919	3.97496
LRFN5	NM_152447.1	ENSMUST00000055815	0.97619	0.571429	0.97	0.000967562	-14.2503	-0.96617
TTYH1	NM_001005367.1,NM_001201461.1,NM_020659.1	ENSMUST00000079415,ENSMUST00000129423	0.52381	0.904762	0.99	0.00294038	-1.49851	11.7856
TTYH3	NM_025250.1	ENSMUST00000042661	0.880952	0.857143	0.95	0.008998	-14.6992	-1.4151
MAGED1	NM_001005332.1,NM_001005333.1,NM_006986.1	ENSMUST00000026142	0.904762	0.952381	0.96	0.0121195	-9.68454	3.59962
POLE	NM_006231.1	ENSMUST00000007296	0.904762	0.857143	0.96	0.00332106	-14.8631	-1.5789
ATP8B2	NM_001005855.1,NM_020452.1	ENSMUST00000107396	0.809524	0.904762	0.92	0.0221079	-9.28866	3.99549
CCDC87	NM_018219.1	ENSMUST00000088653	0.904762	0.666667	1	0.0370006	-14.6181	-1.33396
ASXL3	NM_030632.1	ENSMUST00000097655	1	0.571429	0.96	0.00168057	-15.4183	-2.13416
ZBTB39	NM_014830.1	ENSMUST00000054287	1	0.857143	0.92	0.0215096	-7.38273	5.90142
NEUROG2	NM_024019.1	ENSMUST00000029587	1	0.761905	0.96	0.00715819	-16.1111	-2.82698
NUP205	NM_015135.1	ENSMUST00000043815	0.880952	0.666667	0.94	0.0103453	-17.5241	-4.23998
ACE	NM_000789.1,NM_001178057.1,NM_152830.1	ENSMUST00000001963,ENSMUST00000001964	0.785714	1	0.92	0.0318428	-17.3873	-4.10311
B3GALNT1	NM_001038628.1,NM_003781.1,NM_033167.1,NM_033168.1,NM_033169.1	ENSMUST00000061826	1	0.952381	0.94	0.00765772	-12.4564	0.827747
RIN2	NM_001242581.1,NM_018993.1	ENSMUST00000094480	1	1	0.91	0.0132024	-6.93815	6.34601
RPS12	NM_001016.1	ENSMUST00000073926	0.952381	1	0.93	0.0167804	-11.0093	2.27481
RPS10	NM_001014.1,NM_001203245.1,NM_001204091.1	ENSMUST00000114882	0.904762	1	0.92	0.0170862	-13.5739	-0.289771
LATS2	NM_014572.1	ENSMUST00000022531,ENSMUST00000077981	0.809524	1	0.92	0.0159292	-16.8495	-3.56535
SRCIN1	NM_025248.1	ENSMUST00000107596	1	0.952381	0.94	0.0037555	-14.3285	-1.04434
CRABP2	NM_001199723.1,NM_001878.1	ENSMUST00000005019	0.952381	0.952381	0.92	0.0141694	-10.7479	2.53626
PTPRT	NM_007050.1,NM_133170.1	ENSMUST00000109445	1	0.904762	0.95	0.00260949	-14.5261	-1.24199
NGFRAP1	NM_014380.1,NM_206915.1,NM_206917.1	ENSMUST00000178632	0.857143	0.904762	0.92	0.00578421	-9.96229	3.32186
PTPRO	NM_002848.1,NM_030667.1,NM_030668.1,NM_030669.1,NM_030670.1,NM_030671.1	ENSMUST00000077115,ENSMUST00000167002,ENSMUST00000167679	0.928571	1	0.96	0.00475341	-13.8168	-0.532623
PTPRN	NM_001199763.1,NM_001199764.1,NM_002846.1	ENSMUST00000027404	0.857143	1	0.91	0.0202076	-6.38954	6.89461
CPE	NM_001873.1	ENSMUST00000048967	0.904762	1	0.93	0.00921105	-5.74544	7.53871
ABLIM3	NM_014945.1	ENSMUST00000049378,ENSMUST00000166783	1	0.857143	0.91	0.0192907	-13.3573	-0.0731458
FAM172A	NM_001163417.1,NM_001163418.1,NM_032042.1	ENSMUST00000091459,ENSMUST00000099358,ENSMUST00000163257	1	0.857143	0.94	0.00636768	-13.8749	-0.590715
LMTK3	NM_001080434.1	ENSMUST00000072580	0.904762	0.857143	0.92	0.0171519	-14.3084	-1.02426
HMGN1	NM_004965.1	ENSMUST00000050884	0.928571	0.952381	0.93	0.0101171	-11.7407	1.54349
RAB6A	NM_001243718.1,NM_001243719.1,NM_002869.1,NM_198896.1	ENSMUST00000032946,ENSMUST00000098252	0.880952	0.666667	0.91	0.0158184	-16.3939	-3.10978
RAB6B	NM_016577.1	ENSMUST00000035155	1	0.952381	0.96	0.00568189	-15.2806	-1.99643
CHL1	NM_001253387.1,NM_001253388.1,NM_006614.1	ENSMUST00000066905	0.952381	0.904762	0.97	0.0020123	-13.5384	-0.254272
IFIT2	NM_001547.1	ENSMUST00000102826	0.714286	1	0.92	0.0173108	-15.2384	-1.9542
MAP1LC3A	NM_032514.1,NM_181509.1	ENSMUST00000029128	0.904762	1	0.93	0.00436273	-12.6358	0.648309
APITD1	NM_199294.1	ENSMUST00000030813	0.52381	1	0.91	0.0143308	-10.1703	3.11388
KRT19	NM_002276.1	ENSMUST00000007317	1	0.904762	0.93	0.00989253	-13.5293	-0.245112
KRT18	NM_000224.1,NM_199187.1	ENSMUST00000023803	1	0.904762	0.93	0.00694182	-10.3211	2.96303
TLE3	NM_001105192.1,NM_005078.1,NM_020908.1	ENSMUST00000034820,ENSMUST00000159386	0.97619	0.952381	0.94	0.0102921	-9.62978	3.65437
PAG1	NM_018440.1	ENSMUST00000108384,ENSMUST00000161949	0.904762	1	0.92	0.0210197	-10.6056	2.67852
CDC6	NM_001254.1	ENSMUST00000092706,ENSMUST00000093937	0.928571	1	0.93	0.00734352	-13.9625	-0.678324
FAIM2	NM_012306.1	ENSMUST00000023750	0.952381	1	0.91	0.0258969	-10.7514	2.53278
CEND1	NM_016564.1	ENSMUST00000084436	0.904762	0.857143	0.91	0.0240176	-10.7449	2.53924
CPSF3	NM_016207.1	ENSMUST00000067284	0.97619	0.952381	0.91	0.0192171	-16.4346	-3.15041
TTLL4	NM_014640.1	ENSMUST00000042125	1	0.666667	0.91	0.0134445	-12.1083	1.17589
TTLL1	NM_012263.1	ENSMUST00000016897	0.952381	0.952381	0.91	0.0171932	-15.4239	-2.13974
LTBP1	NM_000627.1,NM_001166264.1,NM_001166265.1,NM_001166266.1,NM_206943.1	ENSMUST00000001927,ENSMUST00000112516	0.904762	0.571429	0.94	0.0116429	-15.194	-1.90983
APC2	NM_005883.1	ENSMUST00000020349	0.97619	0.571429	0.95	0.0142239	-15.6031	-2.3189
SLC35F2	NM_017515.1	ENSMUST00000048670	1	0.571429	0.93	0.00589219	-16.5591	-3.2749
TSPAN13	NM_014399.1	ENSMUST00000020896	0.97619	0.666667	0.95	0.00203869	-17.2403	-3.9561
SLC25A14	NM_003951.1,NM_022810.1	ENSMUST00000033431,ENSMUST00000177710	0.52381	0.952381	0.94	0.00447261	-5.85732	7.42684
SLC25A13	NM_001160210.1,NM_014251.1	ENSMUST00000015256	0.904762	0.857143	0.94	0.0167629	-15.4946	-2.21044
SLC25A12	NM_003705.1	ENSMUST00000151937	0.833333	1	0.94	0.00293817	-11.9954	1.28877
GNG4	NM_001098721.1,NM_001098722.1,NM_004485.1	ENSMUST00000021734	1	0.857143	0.95	0.00479371	-12.441	0.843149
GNG3	NM_012202.1	ENSMUST00000096259	1	0.857143	0.95	0.00348018	-13.9687	-0.684564
MMAA	NM_172250.1	ENSMUST00000048718	0.928571	1	0.91	0.0217112	-11.9838	1.3003
LTBP3	NM_001130144.1,NM_001164266.1,NM_021070.1	ENSMUST00000081496	0.952381	1	0.92	0.0189653	-8.59905	4.6851
CLDN6	NM_021195.1	ENSMUST00000024699	0.928571	1	0.94	0.015478	-19.2438	-5.9596
RTN1	NM_021136.1,NM_206852.1	ENSMUST00000021497,ENSMUST00000078505	0.97619	0.571429	0.96	0.00524044	-15.8634	-2.57924
RTN3	NM_006054.1,NM_201428.1,NM_201429.1,NM_201430.1	ENSMUST00000025667,ENSMUST00000065304,ENSMUST00000088171	0.928571	1	0.97	0.00184956	-15.7865	-2.5023
ONECUT2	NM_004852.1	ENSMUST00000175965	0.833333	1	0.96	0.00264575	-13.5009	-0.216709
ONECUT1	NM_004498.1	ENSMUST00000056006	0.761905	1	0.93	0.0153233	-10.9867	2.29745
ZBTB16	NM_001018011.1,NM_006006.1	ENSMUST00000093852	0.857143	1	0.96	0.00400959	-13.6013	-0.317137
UNG	NM_003362.1,NM_080911.1	ENSMUST00000031587,ENSMUST00000102584	0.928571	1	0.91	0.0198779	-9.4078	3.87635
LCAT	NM_000229.1	ENSMUST00000038896	0.904762	1	0.93	0.0445232	-14.5182	-1.23405
ELN	NM_000501.1,NM_001081752.1,NM_001081753.1,NM_001081754.1,NM_001081755.1	ENSMUST00000015138	0.833333	1	0.95	0.00643954	-10.7706	2.5136
HIP1	NM_001243198.1,NM_005338.1	ENSMUST00000060311	1	0.761905	0.95	0.011045	-12.0028	1.28133
PARP1	NM_001618.1	ENSMUST00000027777	1	0.666667	0.97	0.0017115	-13.7718	-0.487648
HMHA1	NM_012292.1	ENSMUST00000043311,ENSMUST00000099501	1	0.952381	0.97	0.0116601	-11.0555	2.22864
ABCF1	NM_001025091.1,NM_001090.1	ENSMUST00000043757	1	0.857143	0.92	0.0278083	-15.9683	-2.68415
MEAF6	NM_022756.1	ENSMUST00000055213	1	0.904762	0.92	0.0152433	-15.281	-1.99685
AZIN1	NM_015878.1,NM_148174.1	ENSMUST00000065308,ENSMUST00000110329	1	0.904762	0.92	0.0155522	-15.4048	-2.12068
CMTM7	NM_138410.1,NM_181472.1	ENSMUST00000035009,ENSMUST00000084867	0.857143	0.952381	0.91	0.0186039	-11.6264	1.6578
TSPAN18	NM_130783.1	ENSMUST00000111265	1	0.952381	0.91	0.022518	-11.3012	1.98295
CRLF3	NM_015986.1	ENSMUST00000061283,ENSMUST00000103233	1	0.904762	0.93	0.00424066	-10.5648	2.71938
PRPF4B	NM_003913.1	ENSMUST00000077853	0.952381	0.952381	0.92	0.0147658	-12.7524	0.531786
RAPGEF4	NM_001100397.1,NM_007023.1	ENSMUST00000028525,ENSMUST00000090826	0.880952	1	0.92	0.00760157	-14.0151	-0.730899
N4BP2L2	NM_014887.1,NM_033111.1	ENSMUST00000118316	1	0.52381	0.92	0.0159269	-15.6851	-2.40094
MEGF9	NM_001080497.1	ENSMUST00000107359	0.928571	0.571429	0.95	0.00981603	-16.995	-3.71088
ROR2	NM_004560.1	ENSMUST00000021918	0.952381	0.666667	0.96	0.00205516	-12.5699	0.714274
GLDC	NM_000170.1	ENSMUST00000025778	1	0.809524	0.93	0.00941164	-14.0864	-0.802203
SOGA3	NM_001012279.1	ENSMUST00000092629	0.97619	0.571429	0.91	0.0351082	-16.785	-3.50085
WDR13	NM_001166426.1,NM_017883.1	ENSMUST00000033506	1	0.666667	0.97	0.00440956	-14.4166	-1.1324
UTP14A	NM_001166221.1,NM_006649.1	ENSMUST00000080713	1	0.952381	0.91	0.0199476	-14.038	-0.753884
GDAP1L1	NM_001256737.1,NM_001256738.1,NM_001256739.1,NM_001256740.1,NM_024034.1	ENSMUST00000109420	0.857143	1	0.97	0.00142317	-14.7141	-1.42995
LIG1	NM_000234.1	ENSMUST00000098814,ENSMUST00000165964,ENSMUST00000177588	0.952381	0.571429	0.94	0.0176192	-16.3582	-3.074
KCTD13	NM_178863.1	ENSMUST00000032924	0.904762	0.761905	0.96	0.0151947	-15.2355	-1.95134
TUBA1C	NM_032704.1	ENSMUST00000058914	0.904762	1	0.93	0.0124705	-10.7582	2.52598
GNG2	NM_001243773.1,NM_001243774.1,NM_053064.1	ENSMUST00000160013	0.97619	0.666667	0.97	0.011428	-15.98	-2.69588
RIMKLA	NM_173642.1	ENSMUST00000049994	1	1	0.91	0.00477942	-13.3379	-0.0537468
AGPS	NM_003659.1	ENSMUST00000047232	1	0.904762	0.91	0.0267268	-14.0784	-0.794266
LRRCC1	NM_033402.1	ENSMUST00000108370,ENSMUST00000169079	0.952381	1	0.91	0.023283	-7.1977	6.08645
HDLBP	NM_001243900.1,NM_005336.1,NM_203346.1	ENSMUST00000170883	0.97619	0.952381	0.94	0.00860653	-13.9641	-0.679987
LRP1B	NM_018557.1	ENSMUST00000052550	0.952381	0.904762	0.94	0.0246431	-12.3616	0.922527
GPC2	NM_152742.1	ENSMUST00000161827	1	0.666667	0.94	0.0141402	-15.984	-2.69983
CCNE1	NM_001238.1	ENSMUST00000108023	1	1	0.92	0.0136398	-14.8229	-1.53871
NIPA1	NM_001142275.1,NM_144599.1	ENSMUST00000052204	1	0.904762	0.96	0.00559412	-8.63315	4.65101
PDCD11	NM_014976.1	ENSMUST00000072141	0.928571	0.952381	0.91	0.0226458	-14.1307	-0.846544
ZSWIM5	NM_020883.1	ENSMUST00000044823	1	0.571429	0.95	0.00975685	-16.8735	-3.58932
SCG2	NM_003469.1	ENSMUST00000049972	1	0.952381	0.98	0.00426097	-14.0678	-0.783681
SNN	NM_003498.1	ENSMUST00000089011	0.833333	0.571429	0.91	0.0101681	-18.7443	-5.46018
PARP11	NM_020367.1	ENSMUST00000039680	1	0.619048	0.92	0.0145603	-11.953	1.33112
FIGF	NM_004469.1	ENSMUST00000033751	0.880952	0.571429	0.93	0.0300301	-14.1078	-0.823679
EVL	NM_016337.1	ENSMUST00000021689,ENSMUST00000077735,ENSMUST00000109854,ENSMUST00000172409	1	0.666667	0.96	0.0056593	-15.4097	-2.12556
LSR	NM_015925.1,NM_205834.1,NM_205835.1	ENSMUST00000001279,ENSMUST00000098553,ENSMUST00000108116	1	0.952381	0.93	0.0128605	-13.1321	0.152042
WSB2	NM_018639.1	ENSMUST00000031309	0.952381	1	0.98	0.00319255	-15.1675	-1.88334
KCNIP4	NM_001035003.1,NM_001035004.1,NM_025221.1,NM_147181.1,NM_147182.1,NM_147183.1	ENSMUST00000087395,ENSMUST00000166924,ENSMUST00000175660,ENSMUST00000176978	0.833333	1	0.92	0.0285467	-15.2422	-1.95802
LIN28A	NM_024674.1	ENSMUST00000051674	0.952381	1	0.98	0.00195538	-11.8996	1.3845
RPS6KA3	NM_004586.1	ENSMUST00000033671	0.857143	1	0.95	0.0216697	-17.828	-4.54389
UTP20	NM_014503.1	ENSMUST00000004470	1	0.952381	0.92	0.00885543	-12.824	0.460179
GANAB	NM_198334.1,NM_198335.1	ENSMUST00000096246	1	0.952381	0.96	0.005019	-12.3904	0.893761
SPP1	NM_000582.1,NM_001040058.1,NM_001040060.1,NM_001251829.1,NM_001251830.1	ENSMUST00000031243,ENSMUST00000086833,ENSMUST00000112747,ENSMUST00000112748	0.690476	1	0.92	0.00865226	-17.1379	-3.85378
EEF1A2	NM_001958.1	ENSMUST00000055990	1	0.952381	0.95	0.00857636	-12.8081	0.476095
RAB2B	NM_001163380.1,NM_032846.1	ENSMUST00000022765	0.619048	1	0.91	0.0334735	-7.87079	5.41336
SLITRK1	NM_052910.1	ENSMUST00000100322	1	0.666667	0.91	0.0486885	-10.1675	3.11663
CLIP3	NM_001199570.1,NM_015526.1	ENSMUST00000014065	1	1	0.95	0.00195864	-10.3071	2.97707
CLIP2	NM_003388.1,NM_032421.1	ENSMUST00000036999,ENSMUST00000100647	0.952381	0.952381	0.93	0.0313819	-16.3508	-3.06665
TBL1X	NM_001139466.1,NM_001139467.1,NM_001139468.1,NM_005647.1	ENSMUST00000088217	0.928571	0.952381	0.96	0.0032328	-15.4292	-2.14508
GLRA2	NM_001118885.1,NM_001118886.1,NM_001171942.1,NM_002063.1	ENSMUST00000058787	0.833333	1	0.93	0.0259965	-15.3529	-2.06878
ACTR1A	NM_005736.1	ENSMUST00000040270	0.880952	0.761905	0.93	0.0127229	-18.9936	-5.70941
CDO1	NM_001801.1	ENSMUST00000035804	0.857143	0.904762	0.97	0.00605676	-11.2028	2.08138
PRPF8	NM_006445.1	ENSMUST00000018449	0.928571	1	0.95	0.00939264	-13.4514	-0.167204
NAA50	NM_025146.1	ENSMUST00000161326	1	0.761905	0.93	0.00589157	-11.5548	1.72933
ARRDC4	NM_183376.1	ENSMUST00000048068,ENSMUST00000118110	0.857143	1	0.92	0.0151856	-9.83182	3.45233
RFC2	NM_002914.1,NM_181471.1	ENSMUST00000023867	0.952381	1	0.91	0.0182968	-8.21496	5.06919
RAB27B	NM_004163.1	ENSMUST00000069749,ENSMUST00000121693	0.952381	0.952381	0.91	0.0281062	-14.9992	-1.71509
TTI1	NM_014657.1	ENSMUST00000109522	1	0.904762	0.96	0.00389057	-15.474	-2.18983
SH3BP5	NM_001018009.1,NM_004844.1	ENSMUST00000091903	0.952381	0.952381	0.92	0.0199899	-13.8124	-0.528248
LSAMP	NM_002338.1	ENSMUST00000078873	1	0.571429	0.96	0.00927548	-14.0576	-0.773415
PAK7	NM_020341.1,NM_177990.1	ENSMUST00000077200	0.952381	0.904762	0.96	0.0095389	-13.9923	-0.70819
PAK3	NM_001128166.1,NM_001128167.1,NM_001128168.1,NM_001128172.1,NM_001128173.1,NM_002578.1	ENSMUST00000033640,ENSMUST00000112864,ENSMUST00000172330	0.714286	1	0.97	0.00435866	-13.7927	-0.508498
KCNG3	NM_133329.1,NM_172344.1	ENSMUST00000051482	0.928571	0.666667	0.92	0.027782	-17.414	-4.12987
CEP78	NM_001098802.1,NM_032171.1	ENSMUST00000047704	0.952381	0.761905	0.93	0.0178814	-12.0239	1.26029
GAS1	NM_002048.1	ENSMUST00000065086	0.904762	1	0.93	0.00859046	-13.2344	0.0497708
GAS7	NM_001130831.1,NM_003644.1,NM_201432.1,NM_201433.1	ENSMUST00000108682	1	0.952381	0.93	0.00424715	-8.64939	4.63476
NUP62	NM_001193357.1,NM_012346.1,NM_016553.1,NM_153718.1,NM_153719.1	ENSMUST00000057195	0.904762	1	0.96	0.0036595	-11.7603	1.52384
TPM4	NM_001145160.1,NM_003290.1	ENSMUST00000003575	0.928571	1	0.91	0.034718	-12.9263	0.357874
FAM159A	NM_001042693.1	ENSMUST00000053157	1	0.619048	1	0.0147506	-3.65356	9.63059
TJP3	NM_014428.1	ENSMUST00000045744	0.952381	0.761905	0.91	0.0235586	-12.2412	1.04294
SRRM1	NM_005839.1	ENSMUST00000084846	0.738095	1	0.92	0.00886645	-12.28	1.00415
PPAT	NM_002703.1	ENSMUST00000140076	0.833333	1	0.94	0.00757775	-9.45181	3.83234
CLGN	NM_001130675.1,NM_004362.1	ENSMUST00000109831	0.880952	1	0.92	0.0128879	-4.42353	8.86063
SMARCA2	NM_003070.1,NM_139045.1	ENSMUST00000025862,ENSMUST00000112637	0.952381	0.857143	0.95	0.00285569	-13.4229	-0.138716
RUFY3	NM_001037442.1,NM_001130709.1,NM_014961.1	ENSMUST00000031229	1	0.571429	0.98	0.00058534	-14.7436	-1.45941
SPAST	NM_014946.1,NM_199436.1	ENSMUST00000024869	1	0.52381	0.96	0.00964367	-14.082	-0.79783
CKB	NM_001823.1	ENSMUST00000001304	0.904762	1	0.91	0.0133578	-11.9144	1.3698
DCC	NM_005215.1	ENSMUST00000114943	0.904762	0.571429	0.93	0.00429407	-14.9332	-1.64905
DCX	NM_000555.1,NM_001195553.1,NM_178151.1,NM_178152.1,NM_178153.1	ENSMUST00000033642,ENSMUST00000087313	1	0.52381	0.92	0.0140816	-16.1968	-2.91263
CUL1	NM_003592.1	ENSMUST00000031697	1	1	0.91	0.022493	-14.7164	-1.43224
TRIM28	NM_005762.1	ENSMUST00000005705	0.809524	0.952381	0.94	0.0106425	-6.39747	6.88668
AES	NM_001130.1,NM_198969.1,NM_198970.1	ENSMUST00000002518	0.785714	1	0.91	0.0285774	-15.7613	-2.47713
FAM196A	NM_001039762.1	ENSMUST00000171394	0.785714	1	0.92	0.0183108	-16.7903	-3.50617
ATXN1L	NM_001137675.1	ENSMUST00000093162	0.97619	0.952381	0.95	0.00955027	-13.3442	-0.0600865
CBLN2	NM_182511.1	ENSMUST00000169470	1	0.904762	0.95	0.00342739	-14.1268	-0.842678
MYL12A	NM_006471.1	ENSMUST00000148960	1	0.904762	0.92	0.0239331	-12.8583	0.425819
CAMK1D	NM_020397.1,NM_153498.1	ENSMUST00000044009	1	0.952381	0.92	0.00931783	-14.8298	-1.54564
VARS	NM_006295.1	ENSMUST00000087315	0.904762	0.904762	0.95	0.00706351	-12.3136	0.970598
NAP1L1	NM_004537.1,NM_139207.1	ENSMUST00000065917,ENSMUST00000171797	0.761905	0.857143	0.93	0.0131469	-19.8723	-6.58812
NAP1L5	NM_153757.1	ENSMUST00000059539	0.952381	1	0.91	0.020577	-14.2582	-0.974039
RGS2	NM_002923.1	ENSMUST00000127206	0.619048	1	0.93	0.00387988	-6.19582	7.08833
FSD1L	NM_001145313.1,NM_031919.1,NM_207647.1	ENSMUST00000132151	1	0.666667	0.93	0.0121115	-15.346	-2.06185
NALCN	NM_052867.1	ENSMUST00000000201	0.833333	1	0.96	0.0017206	-13.9842	-0.700025
HSP90AB1	NM_007355.1	ENSMUST00000024739	1	0.761905	0.97	0.00197837	-14.6435	-1.35933
VIPR2	NM_003382.1	ENSMUST00000011315	0.761905	0.809524	0.91	0.0326833	-4.90568	8.37847
AP3M2	NM_001134296.1,NM_006803.1	ENSMUST00000163739	0.785714	1	0.93	0.009456	-11.434	1.8502
EIF4G1	NM_001194946.1,NM_001194947.1,NM_004953.1,NM_182917.1,NM_198241.1,NM_198242.1,NM_198244.1	ENSMUST00000044783,ENSMUST00000073840	0.857143	0.952381	0.96	0.00698237	-11.9694	1.31476
AKAP12	NM_005100.1,NM_144497.1	ENSMUST00000045730	0.642857	1	0.95	0.00999818	-9.36587	3.91829
HOXC4	NM_014620.1,NM_153633.1	ENSMUST00000100164	0.97619	0.761905	0.92	0.0199419	-10.1627	3.12147
LSM4	NM_001252129.1,NM_012321.1	ENSMUST00000034311	0.666667	1	0.92	0.00963437	-11.8854	1.39872
POLR2A	NM_000937.1	ENSMUST00000071213	0.857143	1	0.92	0.0171625	-9.77505	3.5091
POLR2L	NM_021128.1	ENSMUST00000043870	0.833333	0.666667	0.93	0.0155868	-19.1041	-5.81995
CACNB1	NM_000723.1,NM_199247.1,NM_199248.1	ENSMUST00000017552,ENSMUST00000092736,ENSMUST00000107561,ENSMUST00000107562	0.952381	0.952381	0.91	0.0238623	-15.5476	-2.26349
B3GALNT2	NM_152490.1	ENSMUST00000099747	0.833333	1	0.98	0.00199431	-14.3483	-1.0642
ITFG1	NM_030790.1	ENSMUST00000034140	0.904762	1	0.94	0.0155831	-12.8759	0.408268
TACC3	NM_006342.1	ENSMUST00000074849	1	0.52381	0.97	0.00271177	-13.2354	0.0487905
KIF20B	NM_016195.1	ENSMUST00000087341	1	0.952381	0.91	0.0262174	-11.7014	1.5828
BCL2L12	NM_001040668.1,NM_138639.1	ENSMUST00000003290	0.952381	0.571429	0.96	0.00510702	-13.5503	-0.266178
NUP43	NM_198887.1	ENSMUST00000040135	0.952381	0.904762	0.95	0.00504736	-6.55009	6.73407
SIN3A	NM_001145357.1,NM_001145358.1,NM_015477.1	ENSMUST00000168177,ENSMUST00000168502,ENSMUST00000168678	0.952381	0.952381	0.91	0.0232263	-12.4971	0.787038
RPL38	NM_000999.1,NM_001035258.1	ENSMUST00000077915,ENSMUST00000106602	0.928571	1	0.92	0.011942	-10.7247	2.5595
RPL30	NM_000989.1	ENSMUST00000009039,ENSMUST00000079735	0.595238	1	0.95	0.00329403	-10.2055	3.07861
TARBP2	NM_004178.1,NM_134323.1,NM_134324.1	ENSMUST00000023813,ENSMUST00000100168	1	0.857143	0.95	0.0072309	-13.4812	-0.197087
SMARCC2	NM_001130420.1,NM_003075.1,NM_139067.1	ENSMUST00000026433,ENSMUST00000099131,ENSMUST00000105235	1	1	0.95	0.00718009	-15.9957	-2.71155
SMARCC1	NM_003074.1	ENSMUST00000088716	1	0.904762	0.99	0.000940103	-12.3015	0.982638
BUB1B	NM_001211.1	ENSMUST00000038341	1	0.952381	0.92	0.00180959	-13.7792	-0.495045
SLC38A4	NM_001143824.1,NM_018018.1	ENSMUST00000023101	1	0.714286	0.92	0.00790676	-11.6123	1.6719
B3GALT2	NM_003783.1	ENSMUST00000038252	0.904762	1	0.94	0.011454	-11.4438	1.8404
SLC38A2	NM_018976.1	ENSMUST00000023099	1	0.809524	0.94	0.00612837	-7.68896	5.5952
STK4	NM_006282.1	ENSMUST00000018353	0.904762	1	0.93	0.0156529	-13.4128	-0.128658
UBE4B	NM_001105562.1,NM_006048.1	ENSMUST00000103212	0.761905	1	0.94	0.0106825	-10.2542	3.02998
HCN3	NM_020897.1	ENSMUST00000029686	1	0.952381	0.98	0.00114729	-12.9562	0.327947
GOLGA7B	NM_001010917.1	ENSMUST00000087123,ENSMUST00000122375	1	0.666667	0.95	0.00889323	-15.6789	-2.39478
TTC3	NM_001001894.1,NM_003316.1	ENSMUST00000117648	1	0.52381	0.97	0.00830694	-13.7888	-0.504654
DRP2	NM_001171184.1,NM_001939.1	ENSMUST00000153424	0.738095	1	0.94	0.0138715	-17.1104	-3.82629
ZIC5	NM_033132.1	ENSMUST00000039118	1	1	0.91	0.0100637	-13.9343	-0.65013
FUNDC2	NM_023934.1	ENSMUST00000033541	0.761905	1	0.92	0.0267667	-15.5933	-2.30918
SENP7	NM_001077203.1,NM_020654.1	ENSMUST00000049128,ENSMUST00000089360,ENSMUST00000089362	0.952381	0.571429	0.92	0.0223298	-15.1133	-1.82916
SNPH	NM_014723.1	ENSMUST00000028951	0.952381	1	0.93	0.0102324	-12.7977	0.486494
ING5	NM_032329.1	ENSMUST00000027505	0.761905	1	0.95	0.0140404	-10.2961	2.98806
WDFY3	NM_014991.1	ENSMUST00000053177	0.880952	1	0.92	0.020561	-12.6474	0.636738
INA	NM_032727.1	ENSMUST00000037636	0.928571	0.571429	0.94	0.00748294	-17.4389	-4.15474
NASP	NM_001195193.1,NM_002482.1,NM_152298.1	ENSMUST00000030456,ENSMUST00000030457	0.952381	0.952381	0.92	0.0179147	-11.3924	1.89174
NCOA7	NM_001122842.1,NM_001199619.1,NM_001199620.1,NM_001199621.1,NM_001199622.1,NM_181782.1	ENSMUST00000068567,ENSMUST00000092610	0.904762	0.761905	0.92	0.0137194	-14.0533	-0.769157
NCOA4	NM_001145260.1,NM_001145261.1,NM_001145262.1,NM_001145263.1,NM_005437.1	ENSMUST00000111994,ENSMUST00000163336	0.97619	1	0.95	0.00922212	-6.37694	6.90722
TMEM19	NM_018279.1	ENSMUST00000092170	0.857143	1	0.92	0.010912	-5.66735	7.6168
BSN	NM_003458.1	ENSMUST00000035208	0.928571	1	0.95	0.0068924	-15.6029	-2.31877
MAGI2	NM_012301.1	ENSMUST00000088516,ENSMUST00000101558	0.880952	1	0.98	0.000946292	-15.1774	-1.89322
RIF1	NM_001177663.1,NM_001177664.1,NM_001177665.1,NM_018151.1	ENSMUST00000112693	0.952381	1	0.91	0.0317483	-9.41925	3.8649
STARD3NL	NM_032016.1	ENSMUST00000039694	0.904762	0.857143	0.91	0.0224546	-4.23311	9.05104
OXTR	NM_000916.1	ENSMUST00000053306	0.880952	1	0.93	0.0144705	-5.38697	7.89719
SH2D3C	NM_001142531.1,NM_001142532.1,NM_001142533.1,NM_001142534.1,NM_001252334.1,NM_005489.1,NM_170600.1	ENSMUST00000074248,ENSMUST00000113242	1	0.619048	0.95	0.0121216	-14.9034	-1.61924
MDC1	NM_014641.1	ENSMUST00000082337	1	0.761905	0.93	0.0268916	-13.5546	-0.270494
ENDOD1	NM_015036.1	ENSMUST00000167549	0.952381	0.761905	0.91	0.0177463	-8.49745	4.7867
SCN1A	NM_001165963.1,NM_001165964.1,NM_001202435.1,NM_006920.1	ENSMUST00000112371	0.97619	0.571429	0.91	0.025671	-15.3601	-2.07595
MTMR7	NM_004686.1	ENSMUST00000048898	0.952381	0.666667	0.96	0.00436379	-14.8169	-1.53273
MTMR6	NM_004685.1	ENSMUST00000022563	0.97619	0.952381	0.94	0.0142502	-11.6351	1.64909
ACAP3	NM_030649.1	ENSMUST00000105584	1	0.52381	0.93	0.00890338	-14.5681	-1.28392
CLRN1	NM_001195794.1,NM_001256819.1,NM_052995.1,NM_174878.1	ENSMUST00000051408,ENSMUST00000055636,ENSMUST00000072551	0.833333	0.857143	0.92	0.0315235	-14.7706	-1.48649
MESDC2	NM_015154.1	ENSMUST00000094215	0.97619	0.571429	0.95	0.00633995	-14.9796	-1.69541
EXOSC9	NM_001034194.1,NM_005033.1	ENSMUST00000029269	0.97619	1	0.91	0.0324907	-13.7493	-0.465097
EXOSC3	NM_001002269.1,NM_016042.1	ENSMUST00000030003	1	0.904762	0.92	0.0194812	-11.3654	1.91874
KPNA2	NM_002266.1	ENSMUST00000018506	1	0.904762	0.91	0.00813943	-12.2349	1.04921
ACOX1	NM_001185039.1,NM_004035.1,NM_007292.1	ENSMUST00000066587,ENSMUST00000072948	0.880952	0.857143	0.94	0.017456	-14.2778	-0.993603
STXBP1	NM_001032221.1,NM_003165.1	ENSMUST00000050000,ENSMUST00000077458	1	0.857143	0.96	0.00634143	-14.2103	-0.926115
STXBP4	NM_178509.1	ENSMUST00000143203	0.857143	0.952381	0.91	0.0195317	-6.86091	6.42325
SKP2	NM_001243120.1,NM_005983.1,NM_032637.1	ENSMUST00000096482,ENSMUST00000110585	0.928571	1	0.94	0.017407	-10.8852	2.39899
NOC2L	NM_015658.1	ENSMUST00000179543	0.904762	0.904762	0.91	0.0166485	-9.27692	4.00724
FANCI	NM_001113378.1,NM_018193.1	ENSMUST00000036865	0.571429	0.857143	0.93	0.0236199	-24.2372	-10.9531
HNRNPA1	NM_002136.1,NM_031157.1	ENSMUST00000036004,ENSMUST00000087351	0.928571	0.952381	0.92	0.00371816	-13.8921	-0.607985
HOXA4	NM_002141.1	ENSMUST00000101395	0.928571	0.952381	0.96	0.0196402	-8.46631	4.81784
PRMT2	NM_001242864.1,NM_001242865.1,NM_001242866.1,NM_001535.1,NM_206962.1	ENSMUST00000099571	1	0.857143	0.92	0.00809645	-13.2255	0.058622
HSPD1	NM_002156.1,NM_199440.1	ENSMUST00000027123	0.857143	0.952381	0.93	0.0102334	-10.3655	2.9187
RIMS3	NM_014747.1	ENSMUST00000171363	1	0.952381	0.94	0.00687385	-12.0091	1.27503
PRKCI	NM_002740.1	ENSMUST00000108249	1	0.52381	0.92	0.00606964	-13.0558	0.228318
NFIB	NM_001190737.1,NM_001190738.1,NM_005596.1	ENSMUST00000050872,ENSMUST00000064770	0.97619	0.666667	0.97	0.00175784	-14.419	-1.13484
SEC11C	NM_033280.1	ENSMUST00000025394	0.880952	1	0.93	0.0071015	-14.5712	-1.28703
IARS	NM_002161.1,NM_013417.1	ENSMUST00000047363	1	0.904762	0.95	0.00693603	-14.777	-1.49288
RPL14	NM_001034996.1,NM_003973.1	ENSMUST00000165532	1	0.952381	0.96	0.00943042	-10.6428	2.64138
SYP	NM_003179.1	ENSMUST00000069520	0.928571	1	0.98	0.00382733	-11.3599	1.92421
PRRX1	NM_006902.1,NM_022716.1	ENSMUST00000027878,ENSMUST00000075805,ENSMUST00000174397	1	0.666667	0.93	0.0128919	-8.99065	4.2935
PRRX2	NM_016307.1	ENSMUST00000041659	0.97619	0.761905	0.95	0.0419607	-10.8735	2.41061
EMB	NM_198449.1	ENSMUST00000022242	0.761905	1	0.95	0.00773036	-15.2836	-1.99946
PRKACB	NM_001242857.1,NM_001242858.1,NM_001242859.1,NM_001242860.1,NM_001242861.1,NM_001242862.1,NM_002731.1,NM_182948.1,NM_207578.1	ENSMUST00000005164,ENSMUST00000102515,ENSMUST00000106137,ENSMUST00000106138	0.97619	0.952381	0.94	0.00355475	-12.3361	0.948054
UBE2C	NM_007019.1,NM_181799.1,NM_181800.1,NM_181801.1,NM_181802.1,NM_181803.1	ENSMUST00000088248	1	0.857143	0.93	0.00806577	-11.1149	2.16921
TOP3B	NM_003935.1	ENSMUST00000023465	0.761905	1	0.91	0.0242514	-12.769	0.515133
SOX13	NM_005686.1	ENSMUST00000153799	0.904762	0.857143	0.92	0.0122617	-8.6471	4.63705
RABEP1	NM_001083585.1,NM_004703.1	ENSMUST00000076270	0.952381	1	0.92	0.00652826	-9.46087	3.82328
MAEA	NM_001017405.1,NM_005882.1	ENSMUST00000114449	0.904762	0.904762	0.93	0.00433772	-9.54554	3.73862
CDH2	NM_001792.1	ENSMUST00000025166	0.97619	0.571429	0.92	0.00566618	-16.0954	-2.81123
SNRK	NM_001100594.1,NM_017719.1	ENSMUST00000118886,ENSMUST00000120173	0.952381	0.952381	0.91	0.0100754	-12.8847	0.399482
BIRC5	NM_001012270.1,NM_001012271.1,NM_001168.1	ENSMUST00000081387,ENSMUST00000093906	0.809524	1	0.91	0.0278056	-13.7439	-0.459728
EIF6	NM_002212.1,NM_181466.1,NM_181468.1	ENSMUST00000029142	1	0.952381	0.91	0.0232314	-7.49129	5.79286
ANKRD12	NM_001083625.1,NM_001204056.1,NM_015208.1	ENSMUST00000038116	0.928571	1	0.95	0.00297941	-15.2814	-1.99725
TMEM35	NM_021637.1	ENSMUST00000037687	1	0.904762	0.95	0.00500794	-15.5107	-2.22659
AHCY	NM_000687.1,NM_001161766.1	ENSMUST00000054607	0.952381	0.952381	0.97	0.00374119	-13.1867	0.0974874
PARG	NM_003631.1	ENSMUST00000022470	0.880952	1	0.91	0.0321705	-8.56156	4.72259
NRCAM	NM_001037132.1,NM_001193582.1,NM_001193583.1,NM_001193584.1,NM_005010.1	ENSMUST00000020939,ENSMUST00000110748	1	0.952381	0.91	0.0132253	-10.4536	2.83058
PI4K2B	NM_018323.1	ENSMUST00000031081,ENSMUST00000031082	0.857143	1	0.93	0.00722048	-12.7923	0.491873
BRSK2	NM_001256627.1,NM_001256629.1,NM_001256630.1,NM_003957.1	ENSMUST00000018971,ENSMUST00000075528,ENSMUST00000078200	1	0.571429	0.94	0.00890657	-16.9964	-3.7122
BRSK1	NM_032430.1	ENSMUST00000048248	0.857143	0.571429	0.97	0.00135557	-18.2288	-4.94467
SCN3A	NM_001081676.1,NM_001081677.1,NM_006922.1	ENSMUST00000066432	0.952381	0.952381	0.95	0.00224129	-13.4942	-0.210085
SCN3B	NM_001040151.1,NM_018400.1	ENSMUST00000049941,ENSMUST00000114956	0.952381	0.952381	0.94	0.0093633	-13.9994	-0.715225
DLX1	NM_001038493.1,NM_178120.1	ENSMUST00000037119	1	0.666667	0.92	0.00991809	-12.7132	0.570949
IPO8	NM_001190995.1,NM_006390.1	ENSMUST00000048418	1	0.52381	0.93	0.00548605	-13.8843	-0.600145
IPO5	NM_002271.1	ENSMUST00000032898	0.97619	0.857143	0.96	0.00847609	-15.3498	-2.06567
NRBP2	NM_178564.1	ENSMUST00000019516	0.952381	0.952381	0.92	0.00915411	-15.1781	-1.89392
RAB8B	NM_016530.1	ENSMUST00000041139	1	0.714286	0.92	0.00698208	-10.8435	2.44069
NR6A1	NM_001489.1,NM_033334.1	ENSMUST00000076275,ENSMUST00000168098	0.880952	1	0.93	0.00881378	-11.4788	1.80531
STOX2	NM_020225.1	ENSMUST00000079195,ENSMUST00000110367	1	0.857143	0.93	0.00519979	-12.816	0.468125
SP8	NM_182700.1,NM_198956.1	ENSMUST00000063918	0.904762	1	0.93	0.0251038	-11.9863	1.29783
GRIN2B	NM_000834.1	ENSMUST00000111905	0.714286	0.857143	0.92	0.0162324	-18.6464	-5.36221
CMPK2	NM_001256477.1,NM_001256478.1,NM_207315.1	ENSMUST00000020969	0.952381	0.904762	0.95	0.0146267	-13.2444	0.0397362
ANLN	NM_018685.1	ENSMUST00000040912	0.785714	1	0.91	0.0290847	-12.1981	1.08609
USP10	NM_005153.1	ENSMUST00000108988	0.904762	0.857143	0.94	0.00531965	-9.11587	4.16829
USP11	NM_004651.1	ENSMUST00000033383	0.904762	0.952381	0.92	0.020548	-18.0379	-4.75378
SDCCAG8	NM_006642.1	ENSMUST00000027785	0.952381	0.952381	0.94	0.0101076	-8.97978	4.30437
ERRFI1	NM_018948.1	ENSMUST00000030811	0.904762	1	0.96	0.0036093	-15.6756	-2.3914
JPH2	NM_020433.1,NM_175913.1	ENSMUST00000017961,ENSMUST00000109425	0.785714	1	0.94	0.0132112	-15.3226	-2.03846
SLITRK5	NM_015567.1	ENSMUST00000042767	0.952381	1	0.93	0.00833573	-8.84063	4.44352
ARHGEF17	NM_014786.1	ENSMUST00000107032	0.809524	0.761905	0.91	0.0112916	-15.3266	-2.04245
CEP70	NM_024491.1	ENSMUST00000093795	0.952381	0.952381	0.92	0.0176587	-12.179	1.10515
KLC1	NM_001130107.1,NM_005552.1,NM_182923.1	ENSMUST00000084941,ENSMUST00000118471	0.928571	1	0.92	0.00858332	-15.1236	-1.83944
KLC3	NM_177417.1	ENSMUST00000108459	1	0.666667	0.96	0.0328847	-9.28643	3.99773
RALYL	NM_001100391.1,NM_001100392.1,NM_001100393.1,NM_173848.1	ENSMUST00000108372,ENSMUST00000171075	0.880952	1	0.97	0.00410054	-12.3141	0.970054
TSPYL4	NM_021648.1	ENSMUST00000047935	1	0.952381	0.93	0.00681979	-13.8118	-0.527617
SLC39A6	NM_001099406.1,NM_012319.1	ENSMUST00000070726	0.97619	1	0.95	0.0115149	-13.1879	0.0963014
MTHFD1L	NM_001242767.1,NM_001242768.1,NM_001242769.1,NM_015440.1	ENSMUST00000043735,ENSMUST00000117291,ENSMUST00000120585	0.952381	0.952381	0.93	0.0105194	-14.2673	-0.983156
MYH10	NM_001256012.1,NM_001256095.1,NM_005964.1	ENSMUST00000102611	0.952381	0.809524	0.92	0.00992516	-14.297	-1.01281
PPP2R1B	NM_001177562.1,NM_001177563.1,NM_002716.1,NM_181699.1,NM_181700.1	ENSMUST00000034560,ENSMUST00000114437	0.833333	1	0.95	0.0128801	-15.4884	-2.20421
FOXP2	NM_001172766.1,NM_001172767.1,NM_014491.1,NM_148898.1,NM_148899.1,NM_148900.1	ENSMUST00000031545,ENSMUST00000115477	1	0.666667	0.94	0.00800062	-15.6315	-2.34737
WEE1	NM_001143976.1,NM_003390.1	ENSMUST00000033326	0.928571	0.952381	0.95	0.0112384	-12.9437	0.340465
NTN1	NM_004822.1	ENSMUST00000021284	1	0.904762	0.95	0.00748222	-8.63466	4.64949
GREB1L	NM_001142966.1	ENSMUST00000048977	0.928571	1	0.98	0.00504827	-13.9687	-0.684542
B4GALNT1	NM_001478.1	ENSMUST00000006914	0.880952	1	0.96	0.00333279	-13.9199	-0.63573
CAD	NM_004341.1	ENSMUST00000013773	0.952381	0.952381	0.95	0.00481738	-12.8695	0.414674
PGD	NM_002631.1	ENSMUST00000084124	1	0.904762	0.94	0.0188326	-15.0898	-1.80561
PDE1A	NM_001003683.1,NM_005019.1	ENSMUST00000102651,ENSMUST00000102652,ENSMUST00000102653,ENSMUST00000102655	0.666667	0.857143	0.95	0.00391728	-15.5174	-2.23326
NRP1	NM_001024628.1,NM_001024629.1,NM_001244972.1,NM_001244973.1,NM_003873.1	ENSMUST00000026917	0.761905	1	0.94	0.0063431	-5.47499	7.80916
DMXL2	NM_001174116.1,NM_001174117.1,NM_015263.1	ENSMUST00000118163	0.904762	1	0.95	0.00174358	-10.1538	3.13036
ARMCX4	NM_001256155.1	ENSMUST00000124226	0.714286	0.857143	0.94	0.0108019	-1.8765	11.4077
FUT9	NM_006581.1	ENSMUST00000084770	0.952381	1	0.94	0.00416675	-12.0623	1.2219
APCDD1	NM_153000.1	ENSMUST00000096554	1	0.952381	0.91	0.0183454	-8.38133	4.90282
FBLN5	NM_006329.1	ENSMUST00000021603	0.738095	1	0.93	0.0152032	-14.2897	-1.00554
DDX39B	NM_004640.1,NM_080598.1	ENSMUST00000068056,ENSMUST00000173731	0.952381	1	0.97	0.0011245	-11.3321	1.95207
DYNLT3	NM_006520.1	ENSMUST00000033519	0.97619	0.952381	0.94	0.00603604	-10.2713	3.01287
CBFB	NM_001755.1,NM_022845.1	ENSMUST00000052209,ENSMUST00000109392,ENSMUST00000109394,ENSMUST00000109395	0.833333	1	0.92	0.0204014	-16.8614	-3.57722
ACTB	NM_001101.1	ENSMUST00000100497	1	1	0.95	0.00548156	-12.4062	0.877914
LUZP1	NM_001142546.1,NM_033631.1	ENSMUST00000170102	0.952381	1	0.92	0.0119305	-12.3234	0.96073
FAM167A	NM_053279.1	ENSMUST00000121288	0.952381	0.952381	0.93	0.00362215	-8.81132	4.47284
RNPEP	NM_020216.1	ENSMUST00000074357,ENSMUST00000077340	0.857143	1	0.91	0.0222729	-10.5275	2.75664
RANBP1	NM_002882.1	ENSMUST00000115645	0.97619	1	0.95	0.00434026	-14.4128	-1.1286
RANBP2	NM_006267.1	ENSMUST00000003310	1	0.809524	0.97	0.00474562	-11.0509	2.23323
TMEM9	NM_016456.1	ENSMUST00000063719,ENSMUST00000165125	0.52381	1	0.96	0.00473807	-0.408728	12.8754
AGAP2	NM_001122772.1,NM_014770.1	ENSMUST00000039259	0.738095	1	0.96	0.0026532	-11.024	2.26012
GXYLT1	NM_001099650.1,NM_173601.1	ENSMUST00000049484	0.833333	1	0.93	0.00655378	-17.0168	-3.73267
TAPT1	NM_153365.1	ENSMUST00000055128	0.904762	1	0.93	0.00997224	-11.0784	2.20579
TMEM2	NM_001135820.1,NM_013390.1	ENSMUST00000025663,ENSMUST00000096194	1	0.952381	0.94	0.0231538	-11.164	2.1202
BASP1	NM_006317.1	ENSMUST00000058845	1	0.52381	0.92	0.011087	-15.5439	-2.25975
TRAM2	NM_012288.1	ENSMUST00000037998	0.857143	1	0.93	0.0278381	-12.4988	0.785366
FAM64A	NM_001195228.1,NM_019013.1	ENSMUST00000021164	1	1	0.93	0.0123547	-9.85009	3.43406
LPHN2	NM_012302.1	ENSMUST00000106128	0.952381	0.952381	0.97	0.00142442	-15.8645	-2.5803
LPHN1	NM_001008701.1,NM_014921.1	ENSMUST00000141158	0.833333	1	0.96	0.0057657	-17.757	-4.47281
YWHAG	NM_012479.1	ENSMUST00000055808	1	0.904762	0.93	0.0108912	-14.0713	-0.787113
MGAT3	NM_001098270.1,NM_002409.1	ENSMUST00000044970	1	0.904762	0.92	0.0222009	-12.3974	0.886724
ROCK1	NM_005406.1	ENSMUST00000067947	0.904762	1	0.93	0.00956688	-13.6507	-0.366541
PODXL	NM_001018111.1,NM_005397.1	ENSMUST00000026698	0.952381	1	0.94	0.0128653	-8.84105	4.4431
IRF2BP2	NM_001077397.1,NM_182972.1	ENSMUST00000054960	1	0.761905	0.94	0.00335226	-10.3773	2.90682
PCLO	NM_014510.1,NM_033026.1	ENSMUST00000030691,ENSMUST00000182407	0.880952	1	0.93	0.00807691	-10.972	2.31216
VRK1	NM_003384.1	ENSMUST00000021539,ENSMUST00000072040,ENSMUST00000085026	1	0.809524	0.92	0.0231601	-12.0266	1.25754
LRRC7	NM_020794.1	ENSMUST00000106044	0.714286	1	0.94	0.00832901	-16.1331	-2.84891
NR2C2	NM_003298.1	ENSMUST00000113460	1	0.761905	0.96	0.00353868	-15.0554	-1.77124
SHMT2	NM_001166356.1,NM_001166357.1,NM_001166358.1,NM_001166359.1,NM_005412.1	ENSMUST00000026470	0.97619	1	0.93	0.0063006	-12.7013	0.582861
ATAD3A	NM_001170535.1,NM_001170536.1,NM_018188.1	ENSMUST00000030903	0.761905	0.952381	0.92	0.0291621	-10.5236	2.76053
GRIA2	NM_000826.1,NM_001083619.1,NM_001083620.1	ENSMUST00000075316,ENSMUST00000107745	0.952381	0.952381	0.98	0.00192816	-13.728	-0.443889
GRIA1	NM_000827.1,NM_001114183.1	ENSMUST00000036315,ENSMUST00000094179,ENSMUST00000151045	0.880952	1	0.91	0.014227	-5.8456	7.43855
SLC9A6	NM_001042537.1,NM_001177651.1,NM_006359.1	ENSMUST00000077741	1	0.857143	0.95	0.00113772	-14.061	-0.77682
JUN	NM_002228.1	ENSMUST00000107094	0.880952	1	0.92	0.0133189	-2.26032	11.0238
SCUBE3	NM_152753.1	ENSMUST00000043503	0.904762	1	0.95	0.0174118	-14.6947	-1.41058
CTNND2	NM_001332.1	ENSMUST00000081728	1	1	0.96	0.00391788	-13.4917	-0.20756
A2M	NM_000014.1	ENSMUST00000032203	1	0.952381	0.91	0.016118	-10.2097	3.07445
NAV3	NM_014903.1	ENSMUST00000032719	0.904762	0.952381	0.94	0.00899388	-12.7429	0.541204
LIG3	NM_002311.1,NM_013975.1	ENSMUST00000021039	1	1	0.94	0.010298	-13.1625	0.121636
NT5DC1	NM_152729.1	ENSMUST00000105512	1	0.857143	0.95	0.00249083	-14.9921	-1.70799
ATL1	NM_001127713.1,NM_015915.1,NM_181598.1	ENSMUST00000021466	0.880952	1	0.95	0.00621897	-15.0044	-1.72021
PRRT2	NM_001256442.1,NM_001256443.1,NM_145239.1	ENSMUST00000159916	0.952381	0.904762	0.91	0.0106065	-11.7787	1.50544
RUSC2	NM_001135999.1,NM_014806.1	ENSMUST00000035645,ENSMUST00000098106	0.97619	0.952381	0.94	0.0086868	-14.7038	-1.41963
WASF2	NM_001201404.1,NM_006990.1	ENSMUST00000084241	1	0.571429	0.91	0.0332309	-14.3637	-1.07956
FAP	NM_004460.1	ENSMUST00000102732	0.928571	0.571429	0.94	0.0316171	-13.4095	-0.125332
NPAS3	NM_001164749.1,NM_001165893.1,NM_022123.1,NM_173159.1	ENSMUST00000101432	1	0.52381	0.92	0.0221003	-12.5133	0.770859
HNRNPA2B1	NM_002137.1,NM_031243.1	ENSMUST00000069949,ENSMUST00000114459	1	0.952381	0.95	0.00248756	-11.6132	1.67098
TRIM9	NM_015163.1,NM_052978.1	ENSMUST00000110520,ENSMUST00000110522,ENSMUST00000167755	0.880952	1	0.96	0.00246526	-12.7225	0.561671
DCP2	NM_001242377.1,NM_152624.1	ENSMUST00000025350	0.952381	1	0.92	0.00959172	-9.04153	4.24262
FSTL5	NM_001128427.1,NM_001128428.1,NM_020116.1	ENSMUST00000038364,ENSMUST00000160261	1	0.952381	0.94	0.0165394	-14.4476	-1.16349
PDE7A	NM_001242318.1,NM_002603.1	ENSMUST00000091314,ENSMUST00000099195	0.952381	1	0.91	0.0271926	-5.23024	8.05391
FLII	NM_001256264.1,NM_001256265.1,NM_002018.1	ENSMUST00000002889	0.97619	0.761905	0.91	0.0169012	-15.8203	-2.53611
RALGAPA1	NM_014990.1,NM_194301.1	ENSMUST00000085385	0.928571	0.666667	0.93	0.008746	-13.4403	-0.156178
GTF3C2	NM_001035521.1,NM_001521.1	ENSMUST00000088010	0.952381	0.761905	0.94	0.0035075	-12.8217	0.462489
COG6	NM_001145079.1,NM_020751.1	ENSMUST00000036665	0.904762	0.904762	0.91	0.0178454	-6.08437	7.19978
L3MBTL3	NM_001007102.1,NM_032438.1	ENSMUST00000174766	0.52381	0.952381	0.95	0.0062872	-2.78226	10.5019
FAM57B	NM_031478.1	ENSMUST00000079423,ENSMUST00000098032	0.833333	0.571429	0.94	0.00386906	-18.9517	-5.66756
HECW1	NM_015052.1	ENSMUST00000110516	0.97619	0.666667	0.92	0.0148986	-16.3298	-3.04567
RBM28	NM_001166135.1,NM_018077.1	ENSMUST00000007993	1	0.761905	0.92	0.0088629	-14.4035	-1.11939
RFWD3	NM_018124.1	ENSMUST00000038739	0.952381	0.952381	0.96	0.00252824	-11.7349	1.54929
EPHA5	NM_004439.1,NM_182472.1	ENSMUST00000053733	0.952381	0.952381	0.95	0.0144642	-14.143	-0.858798
EPHA3	NM_005233.1,NM_182644.1	ENSMUST00000064405	0.880952	0.666667	0.91	0.0205917	-16.836	-3.55184
VAX1	NM_001112704.1,NM_199131.1	ENSMUST00000172821	1	0.52381	0.91	0.0240688	-14.3194	-1.03521
FGF11	NM_004112.1	ENSMUST00000102585	0.928571	0.952381	0.92	0.016277	-15.1495	-1.86539
FGF14	NM_004115.1,NM_175929.1	ENSMUST00000026631,ENSMUST00000095529	1	0.761905	0.96	0.00446502	-15.121	-1.8368
ZGLP1	NM_001103167.1	ENSMUST00000115494	0.571429	0.952381	0.93	0.0115327	-20.1115	-6.82736
VAMP2	NM_014232.1	ENSMUST00000021273	1	0.571429	0.97	0.00440519	-14.6284	-1.34423
PRTG	NM_173814.1	ENSMUST00000055535	0.880952	1	0.98	0.00127636	-14.6695	-1.38534
ARL3	NM_004311.1	ENSMUST00000026009	0.833333	1	0.97	0.00563034	-9.78126	3.50289
ARL6	NM_032146.1,NM_177976.1	ENSMUST00000023405	0.857143	0.952381	0.92	0.00836571	-14.0398	-0.755655
RRM2	NM_001034.1,NM_001165931.1	ENSMUST00000020980	1	0.904762	0.95	0.00465202	-11.8593	1.42481
RRM1	NM_001033.1	ENSMUST00000033283	0.928571	0.952381	0.96	0.00398427	-13.7346	-0.450491
TSR1	NM_018128.1	ENSMUST00000045807	1	0.714286	0.93	0.015112	-12.2676	1.0166
NAGS	NM_153006.1	ENSMUST00000055409	0.904762	0.761905	0.94	0.0332393	-13.7974	-0.513232
SART3	NM_014706.1	ENSMUST00000019118	0.97619	0.952381	0.94	0.00780426	-14.6657	-1.38156
TMX4	NM_021156.1	ENSMUST00000038228	0.952381	0.857143	0.94	0.00572262	-12.4311	0.853025
DAZAP1	NM_018959.1,NM_170711.1	ENSMUST00000105362	0.97619	0.952381	0.93	0.0116391	-8.25832	5.02583
PGAP1	NM_024989.1	ENSMUST00000097739	1	0.809524	0.94	0.00568259	-5.1917	8.09246
APRT	NM_000485.1,NM_001030018.1	ENSMUST00000006764	0.952381	0.952381	0.91	0.0188947	-12.3347	0.949423
SNAP25	NM_003081.1,NM_130811.1	ENSMUST00000028727	0.952381	1	0.96	0.00583663	-14.0347	-0.750583
ENHO	NM_198573.1	ENSMUST00000127306	0.761905	1	0.91	0.00937967	-17.4105	-4.12637
DIRAS1	NM_145173.1	ENSMUST00000055125	0.714286	1	0.97	0.0078227	-15.853	-2.5688
LMO4	NM_006769.1	ENSMUST00000120539,ENSMUST00000121112,ENSMUST00000121796	0.857143	0.952381	0.91	0.0113882	-14.8795	-1.59533
CCT8	NM_006585.1	ENSMUST00000026704	0.952381	1	0.93	0.00721732	-13.0923	0.191865
CCT2	NM_001198842.1,NM_006431.1	ENSMUST00000047672	1	0.52381	0.93	0.0238325	-13.5761	-0.291916
CCT7	NM_001009570.1,NM_001166284.1,NM_001166285.1,NM_006429.1	ENSMUST00000032078	1	0.904762	0.95	0.00334466	-12.7269	0.557243
CCT5	NM_012073.1	ENSMUST00000022842	0.952381	1	0.95	0.0163315	-10.7475	2.53662
AKTIP	NM_001012398.1,NM_022476.1	ENSMUST00000120349	0.952381	1	0.94	0.00263954	-14.8037	-1.51956
ZC3H6	NM_198581.1	ENSMUST00000110320	1	0.904762	0.91	0.0195453	-12.0989	1.18525
TNFRSF10B	NM_003842.1,NM_147187.1	ENSMUST00000022663	0.619048	1	0.94	0.0156832	-15.8375	-2.55339
SLC4A3	NM_005070.1,NM_201574.1	ENSMUST00000124341	0.904762	1	0.92	0.0209537	-10.1178	3.16636
DCTN2	NM_006400.1	ENSMUST00000026479	1	1	0.93	0.0132398	-12.097	1.18718
SLC4A8	NM_001039960.1,NM_004858.1	ENSMUST00000023776	1	0.714286	0.94	0.0119749	-11.8568	1.42737
DCTN4	NM_001135643.1,NM_001135644.1,NM_016221.1	ENSMUST00000025505	0.952381	1	0.92	0.0119436	-11.2092	2.07499
RNF25	NM_022453.1	ENSMUST00000027357	0.619048	1	0.91	0.0170128	-18.557	-5.27283
MARS	NM_004990.1	ENSMUST00000037290,ENSMUST00000171564	1	0.904762	0.95	0.0129967	-11.9024	1.38173
TOX	NM_014729.1	ENSMUST00000039987	0.833333	1	0.97	0.00369613	-13.1021	0.182086
IGSF8	NM_001206665.1,NM_052868.1	ENSMUST00000039506	0.809524	0.952381	0.95	0.0132033	-16.4194	-3.13528
SPARCL1	NM_001128310.1,NM_004684.1	ENSMUST00000031249	1	0.952381	0.96	0.00458257	-12.7643	0.519864
GPX1	NM_000581.1,NM_201397.1	ENSMUST00000082429	0.809524	0.952381	0.94	0.0138802	-8.28445	4.99971
RAE1	NM_001015885.1,NM_003610.1	ENSMUST00000029013	0.666667	1	0.91	0.0232145	-19.7308	-6.44669
ITGB8	NM_002214.1	ENSMUST00000026360	1	1	0.93	0.0095245	-11.1111	2.1731
RAN	NM_006325.1	ENSMUST00000031383	1	0.666667	0.93	0.0156305	-13.3834	-0.0992763
ATP1B2	NM_001678.1	ENSMUST00000047889	1	0.904762	0.91	0.0273274	-11.341	1.94316
ATP1B1	NM_001677.1	ENSMUST00000027863	0.952381	0.857143	0.91	0.0338778	-13.8522	-0.568077
SNX3	NM_003795.1,NM_152827.1	ENSMUST00000019939	0.928571	1	0.91	0.0162639	-9.25294	4.03121
TIMELESS	NM_003920.1	ENSMUST00000055539,ENSMUST00000105245	0.833333	1	0.96	0.00974102	-15.2962	-2.01205
STK24	NM_001032296.1,NM_003576.1	ENSMUST00000079817	0.785714	1	0.93	0.0141396	-11.6363	1.6479
L1TD1	NM_001164835.1,NM_019079.1	ENSMUST00000154279	0.714286	0.952381	0.98	0.00120274	-11.136	2.14815
NRTN	NM_004558.1	ENSMUST00000044752	1	0.619048	0.93	0.0476271	-14.7207	-1.43655
TUBB2A	NM_001069.1	ENSMUST00000056427	0.928571	0.952381	0.98	0.00339211	-13.1177	0.166424
TUBB2B	NM_178012.1	ENSMUST00000075774	0.952381	1	0.98	0.00122662	-17.2188	-3.93467
CEP170	NM_001042404.1,NM_001042405.1,NM_014812.1	ENSMUST00000057037	1	0.52381	0.98	0.00187319	-15.7828	-2.49866
HNRNPU	NM_004501.1,NM_031844.1	ENSMUST00000037748	1	0.904762	0.91	0.0191859	-13.2502	0.0339163
GABRA3	NM_000808.1	ENSMUST00000055966	0.97619	0.952381	0.93	0.0116758	-15.2301	-1.9459
SNCAIP	NM_001242935.1,NM_005460.1	ENSMUST00000025413,ENSMUST00000115410,ENSMUST00000178011,ENSMUST00000178678	0.666667	1	0.93	0.00803185	-13.9207	-0.636538
C1QBP	NM_001212.1	ENSMUST00000078528	1	0.952381	0.94	0.00604952	-12.7887	0.495431
FASN	NM_004104.1	ENSMUST00000055655	0.857143	1	0.91	0.013763	-10.011	3.27314
DNMBP	NM_015221.1	ENSMUST00000026209	0.928571	1	0.91	0.0113632	-13.8213	-0.53717
DOCK4	NM_014705.1	ENSMUST00000037488	0.97619	0.666667	0.91	0.0144579	-15.6086	-2.32445
SCN9A	NM_002977.1	ENSMUST00000100063	1	0.761905	0.94	0.0146686	-13.7993	-0.515119
RPRD1B	NM_021215.1	ENSMUST00000029180	0.571429	1	0.91	0.0299298	-18.6777	-5.39355
SEPT6	NM_015129.1,NM_145799.1,NM_145800.1,NM_145802.1	ENSMUST00000053456,ENSMUST00000060474,ENSMUST00000115239	1	0.904762	0.92	0.00692637	-13.4162	-0.132005
GABARAPL2	NM_007285.1	ENSMUST00000034428	0.904762	0.952381	0.96	0.00515835	-11.4653	1.81889
RAD54L	NM_001142548.1,NM_003579.1	ENSMUST00000102704,ENSMUST00000102705	0.952381	0.904762	0.94	0.00928305	-10.7593	2.5249
PSME4	NM_014614.1	ENSMUST00000041231	1	0.904762	0.94	0.00700343	-11.9901	1.29402
PSME3	NM_005789.1,NM_176863.1	ENSMUST00000019470	1	0.904762	0.92	0.0374191	-14.1069	-0.822729
HMGA1	NM_002131.1,NM_145899.1,NM_145901.1,NM_145902.1,NM_145903.1,NM_145905.1	ENSMUST00000114888,ENSMUST00000117600,ENSMUST00000118570	1	0.904762	0.98	0.00134648	-13.6869	-0.402773
BAI2	NM_001703.1	ENSMUST00000106017,ENSMUST00000121049	1	0.52381	0.93	0.00998187	-14.7189	-1.43478
BAI3	NM_001704.1	ENSMUST00000151309	0.904762	1	0.97	0.00203306	-12.6705	0.613686
SNRNP200	NM_014014.1	ENSMUST00000103220	0.928571	0.952381	0.93	0.00957406	-14.848	-1.56383
EML4	NM_001145076.1,NM_019063.1	ENSMUST00000049503,ENSMUST00000096766,ENSMUST00000112363	0.952381	0.952381	0.98	0.0022672	-14.0333	-0.749157
ZYG11B	NM_024646.1	ENSMUST00000043616	0.714286	0.952381	0.95	0.00639745	-8.41488	4.86928
TAGLN3	NM_001008272.1,NM_001008273.1,NM_013259.1	ENSMUST00000096057	0.97619	0.666667	0.95	0.00196974	-16.6946	-3.41041
CDK5R2	NM_003936.1	ENSMUST00000160379	1	0.52381	0.96	0.00370964	-16.4993	-3.21519
BZRAP1	NM_004758.1,NM_024418.1	ENSMUST00000039627	0.761905	0.904762	0.91	0.0252649	-5.88779	7.39637
GMPS	NM_003875.1	ENSMUST00000029405	0.97619	0.952381	0.93	0.00629444	-13.0747	0.209459
FAM83H	NM_198488.1	ENSMUST00000060807,ENSMUST00000170153	1	0.904762	0.95	0.014451	-9.02871	4.25544
NCAPH	NM_015341.1	ENSMUST00000110387	0.809524	1	0.91	0.0146342	-7.156	6.12815
CHAC1	NM_001142776.1,NM_024111.1	ENSMUST00000028780	0.809524	1	0.92	0.0112665	-15.7926	-2.50846
MAML1	NM_014757.1	ENSMUST00000059458	0.952381	1	0.92	0.0162697	-14.9065	-1.62235
NONO	NM_001145408.1,NM_001145409.1,NM_001145410.1,NM_007363.1	ENSMUST00000033673	1	0.809524	0.94	0.0103789	-12.9712	0.312972
TRPM7	NM_017672.1	ENSMUST00000103224	0.714286	1	0.93	0.00806159	-10.3535	2.93068
TUBB3	NM_001197181.1,NM_006086.1	ENSMUST00000071134	1	1	0.95	0.0110328	-14.8124	-1.52824
HERC3	NM_014606.1	ENSMUST00000041401	1	0.952381	0.91	0.0299335	-10.9418	2.34235
B3GNT1	NM_006876.1	ENSMUST00000053705	0.952381	1	0.91	0.017803	-14.4103	-1.12612
FNDC5	NM_001171940.1,NM_001171941.1,NM_153756.1	ENSMUST00000102600	0.952381	1	0.96	0.0100308	-4.01556	9.26859
EIF3C	NM_001037808.1,NM_001037808.2,NM_001199142.1,NM_001199142.2,NM_003752.1,NM_003752.2	ENSMUST00000032992	1	0.619048	0.97	0.00424244	-14.585	-1.30082
MIS18A	NM_018944.1	ENSMUST00000099554	0.904762	1	0.92	0.0157187	-11.7309	1.5533
MKNK2	NM_017572.1,NM_199054.1	ENSMUST00000003433	1	0.904762	0.96	0.00458346	-12.0821	1.20208
OLFM1	NM_006334.1,NM_014279.1	ENSMUST00000028177,ENSMUST00000100244,ENSMUST00000102879	0.809524	1	0.97	0.00138501	-17.0873	-3.80313
RPL13A	NM_012423.1	ENSMUST00000150350	0.97619	0.857143	0.94	0.00652819	-10.6831	2.60104
SLC8A1	NM_001112800.1,NM_001112801.1,NM_001112802.1,NM_001252624.1,NM_021097.1	ENSMUST00000086538,ENSMUST00000163123	1	0.857143	0.97	0.0044023	-11.6251	1.65905
SLC8A3	NM_001130417.1,NM_033262.1,NM_058240.1,NM_182932.1,NM_182936.1,NM_183002.1	ENSMUST00000085238,ENSMUST00000182208	0.761905	1	0.91	0.0411442	-17.7457	-4.46151
SLC8A2	NM_015063.1	ENSMUST00000168693	0.809524	1	0.91	0.0381514	-16.4361	-3.15199
BCL7A	NM_001024808.1,NM_020993.1	ENSMUST00000031391	1	0.52381	0.94	0.00764938	-16.0259	-2.74171
EFNA5	NM_001962.1	ENSMUST00000076840,ENSMUST00000078839	0.97619	0.857143	0.96	0.00328597	-15.2754	-1.99125
OSBP2	NM_030758.1	ENSMUST00000070552	0.738095	1	0.91	0.0173125	-9.93767	3.34648
LRP2	NM_004525.1	ENSMUST00000080953	0.880952	1	0.96	0.00289157	-17.5508	-4.26667
LRP3	NM_002333.1	ENSMUST00000122409	1	0.714286	0.91	0.0138285	-17.3555	-4.0713
GALNT12	NM_024642.1	ENSMUST00000045041	0.904762	0.571429	0.95	0.0119041	-20.3721	-7.08791
KIRREL	NM_018240.1	ENSMUST00000107618	0.809524	0.952381	0.94	0.0138135	-16.632	-3.34785
DNER	NM_139072.1	ENSMUST00000049126	0.904762	0.666667	0.98	0.00373883	-16.5422	-3.25803
MAP2	NM_001039538.1,NM_002374.1,NM_031845.1,NM_031847.1	ENSMUST00000114015,ENSMUST00000114017	1	0.619048	0.98	0.00093713	-14.0429	-0.758765
MAP6	NM_033063.1,NM_207577.1	ENSMUST00000068973,ENSMUST00000107100	0.97619	0.952381	0.94	0.00801648	-10.1856	3.09852
TEAD2	NM_001256658.1,NM_001256659.1,NM_001256660.1,NM_001256661.1,NM_001256662.1,NM_003598.1	ENSMUST00000033060	0.904762	1	0.95	0.00610735	-13.1319	0.152232
MAP9	NM_001039580.1	ENSMUST00000091014	0.857143	0.904762	0.97	0.00147323	-9.71937	3.56478
ESRRG	NM_001134285.1,NM_001243505.1,NM_001243506.1,NM_001243507.1,NM_001243509.1,NM_001243510.1,NM_001243511.1,NM_001243512.1,NM_001243513.1,NM_001243514.1,NM_001243515.1,NM_001243518.1,NM_001243519.1,NM_001438.1,NM_206594.1,NM_206595.1	ENSMUST00000027906,ENSMUST00000110939	0.857143	1	0.92	0.0142245	-12.8803	0.403864
TOM1L2	NM_001033551.1,NM_001082968.1	ENSMUST00000095254,ENSMUST00000102682,ENSMUST00000102683	0.97619	0.857143	0.91	0.0244326	-14.4343	-1.15016
MAPT	NM_001123066.1,NM_001123067.1,NM_001203251.1,NM_001203252.1,NM_005910.1,NM_016834.1,NM_016835.1,NM_016841.1	ENSMUST00000100347,ENSMUST00000106992	1	0.857143	0.97	0.0043739	-15.2159	-1.93175
LRPPRC	NM_133259.1	ENSMUST00000112308	0.97619	1	0.91	0.0177927	-14.0911	-0.806954
MYCBP2	NM_015057.1	ENSMUST00000159855	0.833333	0.857143	0.91	0.0267045	-16.9178	-3.63366
PTBP1	NM_002819.1,NM_031990.1,NM_031991.1,NM_175847.1	ENSMUST00000095457,ENSMUST00000165704,ENSMUST00000172282	1	0.809524	0.97	0.00306666	-13.8131	-0.528988
ATP2B4	NM_001001396.1,NM_001684.1	ENSMUST00000048953,ENSMUST00000165602	1	0.904762	0.94	0.00942818	-11.2743	2.0098
XRN2	NM_012255.1	ENSMUST00000028921	0.928571	1	0.93	0.0183959	-12.2492	1.03494
PABPC1	NM_002568.1	ENSMUST00000001809	0.928571	0.952381	0.91	0.029733	-15.7652	-2.48104
PABPC4	NM_001135653.1,NM_001135654.1,NM_003819.1	ENSMUST00000078734,ENSMUST00000080178	1	0.714286	0.96	0.00500146	-13.6293	-0.34511
PIK3R1	NM_001242466.1,NM_181504.1,NM_181523.1,NM_181524.1	ENSMUST00000035532,ENSMUST00000055518	1	0.761905	0.91	0.0125091	-12.4403	0.843827
SAMD8	NM_001174156.1,NM_144660.1	ENSMUST00000022292	1	0.952381	0.91	0.0123078	-13.9081	-0.62394
PTPRN2	NM_002847.1,NM_130842.1,NM_130843.1	ENSMUST00000070733	0.857143	0.952381	0.97	0.00455137	-11.7072	1.57691
LRRC17	NM_001031692.1,NM_005824.1	ENSMUST00000035651	0.619048	0.904762	0.95	0.00281967	-0.995772	12.2884
NCAM1	NM_000615.1,NM_001076682.1,NM_001242607.1,NM_001242608.1,NM_181351.1	ENSMUST00000114476,ENSMUST00000166811	0.904762	0.952381	0.98	0.00213759	-11.516	1.76819
NCAM2	NM_004540.1	ENSMUST00000037785,ENSMUST00000067602	0.952381	0.857143	0.96	0.00166821	-14.056	-0.77181
CCDC104	NM_080667.1	ENSMUST00000020754	0.833333	1	0.92	0.015362	-4.15026	9.1339
POLD1	NM_001256849.1,NM_002691.1	ENSMUST00000049343	0.97619	0.571429	0.94	0.0125331	-15.6406	-2.35643
POLD3	NM_006591.1	ENSMUST00000032969	0.904762	0.952381	0.91	0.0137331	-13.445	-0.160823
REEP1	NM_001164730.1,NM_001164731.1,NM_001164732.1,NM_022912.1	ENSMUST00000121469	1	0.714286	0.98	0.00197	-13.6255	-0.341368
SEC22C	NM_001201572.1,NM_001201584.1,NM_004206.1,NM_032970.1	ENSMUST00000078547	1	0.904762	0.94	0.00498577	-10.1215	3.16269
CECR2	NM_031413.1	ENSMUST00000112686	1	0.952381	0.96	0.00196792	-10.6625	2.62164
SAV1	NM_021818.1	ENSMUST00000021467	0.809524	0.952381	0.92	0.0280328	-10.6862	2.59792
MAPK8IP1	NM_005456.1	ENSMUST00000050312,ENSMUST00000111279	1	0.952381	0.91	0.0291083	-15.9864	-2.70224
MAPK8IP2	NM_012324.1,NM_016431.1	ENSMUST00000023291	1	0.952381	0.93	0.0148682	-13.3475	-0.0633214
STAU2	NM_001164380.1,NM_001164381.1,NM_001164382.1,NM_001164383.1,NM_001164384.1,NM_001164385.1,NM_014393.1	ENSMUST00000027052,ENSMUST00000162751	0.809524	1	0.96	0.00353551	-10.0575	3.22668
ID4	NM_001546.1	ENSMUST00000021810	1	0.952381	0.92	0.0045313	-10.8003	2.48387
CHGB	NM_001819.1	ENSMUST00000028826	0.857143	1	0.97	0.0051711	-16.1799	-2.8957
ANKRD6	NM_001242809.1,NM_001242811.1,NM_001242813.1,NM_001242814.1,NM_014942.1	ENSMUST00000035719,ENSMUST00000084749,ENSMUST00000084750	0.952381	0.904762	0.93	0.00577217	-11.0148	2.2694
ORC2	NM_006190.1	ENSMUST00000027198,ENSMUST00000114325	1	0.857143	0.94	0.0224105	-12.5042	0.779932
ORC1	NM_001190818.1,NM_001190819.1,NM_004153.1	ENSMUST00000102744	0.952381	0.952381	0.95	0.0115427	-14.11	-0.825817
RCC1	NM_001048194.1,NM_001048195.1,NM_001048199.1,NM_001269.1	ENSMUST00000030726,ENSMUST00000084250	0.952381	0.952381	0.96	0.00199836	-9.09898	4.18517
RCC2	NM_001136204.1,NM_018715.1	ENSMUST00000038893	1	0.952381	0.96	0.00767557	-11.7567	1.52747
VRTN	NM_018228.1	ENSMUST00000095551,ENSMUST00000166772,ENSMUST00000167227	0.785714	1	0.91	0.0154569	-8.4087	4.87545
GABRQ	NM_018558.1	ENSMUST00000033711	0.833333	1	0.91	0.0282762	-8.02986	5.2543
PFN1	NM_005022.1	ENSMUST00000018437	0.952381	0.952381	0.91	0.0148434	-13.2538	0.0303806
KCNH8	NM_144633.1	ENSMUST00000039366	1	0.952381	0.93	0.0174595	-12.6696	0.614511
SERBP1	NM_001018067.1,NM_001018068.1,NM_001018069.1,NM_015640.1	ENSMUST00000042990	1	0.904762	0.96	0.00523253	-13.379	-0.0948541
PRNP	NM_000311.1,NM_001080121.1,NM_001080122.1,NM_001080123.1,NM_183079.1	ENSMUST00000091288	0.952381	0.952381	0.95	0.00697278	-8.89549	4.38866
FOXM1	NM_001243088.1,NM_001243089.1,NM_021953.1,NM_202002.1,NM_202003.1	ENSMUST00000073316	0.952381	0.952381	0.93	0.00328494	-13.2037	0.0804676
ARX	NM_139058.1	ENSMUST00000046565	1	0.761905	0.96	0.00619465	-15.0542	-1.77005
GDAP1	NM_001040875.1,NM_018972.1	ENSMUST00000026879	0.928571	1	0.91	0.0153818	-16.5203	-3.23611
GCSH	NM_004483.1	ENSMUST00000040484	0.809524	0.952381	0.95	0.0103054	-7.90656	5.3776
ZSWIM3	NM_080752.1	ENSMUST00000052107	0.738095	1	0.94	0.00878598	-12.429	0.85514
BARX1	NM_021570.1	ENSMUST00000021813	1	0.952381	0.97	0.0404388	-10.6257	2.65848
NOL9	NM_024654.1	ENSMUST00000084116,ENSMUST00000103197	0.928571	1	0.94	0.00631744	-11.5351	1.7491
SAR1B	NM_001033503.1,NM_016103.1	ENSMUST00000020653	0.52381	0.952381	0.93	0.0131885	-6.72994	6.55421
FRMD4A	NM_018027.1	ENSMUST00000075767,ENSMUST00000091497,ENSMUST00000176828	0.97619	0.666667	0.92	0.0191409	-15.9999	-2.71575
CDCA5	NM_080668.1	ENSMUST00000025704	0.97619	1	0.92	0.0172773	-11.6331	1.65104
TIMM50	NM_001001563.1	ENSMUST00000081946	0.52381	1	0.92	0.00572176	-25.292	-12.0078
CRB1	NM_001193640.1,NM_201253.1	ENSMUST00000059825	1	0.666667	0.95	0.00823562	-14.582	-1.29783
PPP2R2C	NM_001206994.1,NM_001206995.1,NM_001206996.1,NM_181876.1	ENSMUST00000031003	1	0.714286	0.92	0.0230992	-14.5633	-1.2791
FAM84A	NM_145175.1	ENSMUST00000020926	0.761905	0.952381	0.95	0.00351974	-3.99189	9.29226
WASF1	NM_001024934.1,NM_001024935.1,NM_001024936.1,NM_003931.1	ENSMUST00000019975	0.97619	0.666667	0.93	0.00979789	-11.9751	1.30902
HDGF	NM_001126050.1,NM_001126051.1,NM_004494.1	ENSMUST00000005017	0.952381	0.952381	0.95	0.00840871	-13.2802	0.0039658
CRISPLD1	NM_031461.1	ENSMUST00000095075	0.809524	0.809524	0.92	0.0277129	-3.26874	10.0154
TBR1	NM_006593.1	ENSMUST00000048934	0.833333	1	0.91	0.039693	-10.2721	3.01206
MDGA1	NM_153487.1	ENSMUST00000073556	0.97619	1	0.92	0.00971157	-12.6249	0.659271
PARPBP	NM_017915.1	ENSMUST00000048518	1	0.952381	0.93	0.00579261	-15.5162	-2.23208
NUDT5	NM_014142.1	ENSMUST00000179748	0.952381	1	0.91	0.0115844	-14.1622	-0.878029
TK1	NM_003258.1	ENSMUST00000026661	1	0.857143	0.93	0.00786745	-14.961	-1.67686
HPCAL4	NM_016257.1	ENSMUST00000059667	0.97619	0.952381	0.91	0.0182925	-11.2782	2.00596
RPLP1	NM_001003.1,NM_213725.1	ENSMUST00000008036	1	0.714286	0.91	0.0300341	-14.2099	-0.92573
NDFIP1	NM_030571.1	ENSMUST00000025293	0.928571	1	0.96	0.00237703	-14.9569	-1.67271
UBAP2	NM_018449.1	ENSMUST00000030143	0.880952	1	0.91	0.0237228	-13.7304	-0.446221
ST3GAL5	NM_001042437.1,NM_003896.1	ENSMUST00000069994,ENSMUST00000114112	0.880952	1	0.91	0.0190646	-11.869	1.4151
TJAP1	NM_001146016.1,NM_001146017.1,NM_001146018.1,NM_001146019.1,NM_001146020.1,NM_080604.1	ENSMUST00000012440,ENSMUST00000164342,ENSMUST00000180283	0.857143	0.952381	0.94	0.00629337	-11.5921	1.69206
ARHGAP33	NM_001172630.1,NM_052948.1	ENSMUST00000044338	0.952381	0.904762	0.91	0.00783367	-13.732	-0.447866
ARHGAP36	NM_144967.1	ENSMUST00000114904	0.571429	1	0.91	0.0071486	-19.2408	-5.95662
IMPDH2	NM_000884.1	ENSMUST00000081111	0.857143	0.904762	0.95	0.0131194	-11.4765	1.8077
SLC22A15	NM_018420.1	ENSMUST00000106928	0.761905	1	0.91	0.0228438	-11.9824	1.30171
RRAS2	NM_001102669.1,NM_001177314.1,NM_001177315.1,NM_012250.1	ENSMUST00000069449	0.809524	0.904762	0.95	0.00471533	-9.47404	3.81012
PPM1G	NM_177983.1	ENSMUST00000031032	0.809524	0.952381	0.92	0.00383922	-6.40452	6.87964
PPM1E	NM_014906.1	ENSMUST00000055438	0.809524	1	0.97	0.0033569	-12.4508	0.833385
PPM1A	NM_021003.1,NM_177951.1,NM_177952.1	ENSMUST00000021514	0.97619	0.952381	0.91	0.0192445	-13.4278	-0.143658
PPM1K	NM_152542.1	ENSMUST00000042766	0.880952	1	0.93	0.0121394	-11.7077	1.57641
PJA2	NM_014819.1	ENSMUST00000172733,ENSMUST00000172818	1	1	0.97	0.0110757	-14.6113	-1.32712
CHEK1	NM_001114121.1,NM_001114122.1,NM_001244846.1,NM_001274.1	ENSMUST00000034625	0.952381	0.952381	0.95	0.00772457	-9.32979	3.95436
LIN28B	NM_001004317.1	ENSMUST00000079390	0.904762	0.952381	0.97	0.00758636	-11.8805	1.40366
PAX6	NM_000280.1,NM_001127612.1,NM_001604.1	ENSMUST00000090391,ENSMUST00000111082,ENSMUST00000111086,ENSMUST00000111087,ENSMUST00000167211	1	0.619048	0.92	0.012602	-13.784	-0.49981
GINS1	NM_021067.1	ENSMUST00000028948	0.904762	0.952381	0.93	0.0163615	-6.34408	6.94007
GINS4	NM_032336.1	ENSMUST00000033950	0.952381	0.904762	0.91	0.0306124	-9.98662	3.29754
BTF3	NM_001037637.1,NM_001207.1	ENSMUST00000022163,ENSMUST00000152704	0.904762	0.952381	0.96	0.00788712	-9.10633	4.17783
RNF146	NM_001242844.1,NM_001242845.1,NM_001242846.1,NM_001242849.1,NM_001242850.1,NM_001242851.1,NM_001242852.1,NM_030963.1	ENSMUST00000037548,ENSMUST00000160144	0.666667	1	0.93	0.00659797	-9.09425	4.1899
EPG5	NM_020964.1	ENSMUST00000044622	0.857143	1	0.91	0.0143629	-10.6869	2.59728
ARRB2	NM_001257328.1,NM_001257329.1,NM_001257330.1,NM_001257331.1,NM_004313.1,NM_199004.1	ENSMUST00000079056,ENSMUST00000102563,ENSMUST00000102564,ENSMUST00000108568	0.952381	0.857143	0.91	0.015377	-9.86342	3.42073
FBXO40	NM_016298.1	ENSMUST00000114806	0.809524	0.761905	0.99	0.0024312	-15.7733	-2.48919
RMND5A	NM_022780.1	ENSMUST00000002292	1	0.857143	0.92	0.00527869	-14.7105	-1.42631
SFRP1	NM_003012.1	ENSMUST00000033952	1	0.761905	0.98	0.000861272	-15.1749	-1.89074
SEPT10	NM_144710.1,NM_178584.1	ENSMUST00000165971	0.857143	0.904762	0.91	0.0120801	-13.1862	0.0979237
TMEM158	NM_015444.1	ENSMUST00000068140	0.880952	0.666667	0.91	0.0331192	-16.1501	-2.86594
AP3B2	NM_004644.1	ENSMUST00000082090	0.857143	1	0.94	0.00413029	-16.214	-2.92983
FRAT2	NM_012083.1	ENSMUST00000059231	1	0.904762	0.91	0.0130124	-6.36912	6.91504
PRRC2C	NM_015172.1	ENSMUST00000182660	0.952381	0.857143	0.98	0.006721	-15.3573	-2.07313
FAM219A	NM_001184940.1,NM_001184941.1,NM_001184942.1,NM_001184943.1,NM_001184945.1,NM_147202.1	ENSMUST00000108050,ENSMUST00000108052	1	0.952381	0.96	0.00936306	-11.3734	1.91078
WAPAL	NM_015045.1	ENSMUST00000048263	0.857143	0.857143	0.94	0.0121525	-15.8979	-2.61373
HIF1AN	NM_017902.1	ENSMUST00000040455	1	0.809524	0.95	0.0107314	-13.1573	0.12684
CREBRF	NM_001168393.1,NM_001168394.1,NM_153607.1	ENSMUST00000062519	0.97619	1	0.91	0.0197279	-10.3891	2.89503
PPP1R16B	NM_001172735.1,NM_015568.1	ENSMUST00000045503,ENSMUST00000103116	0.666667	1	0.93	0.0162835	-16.0598	-2.77561
UBR3	NM_172070.1	ENSMUST00000055758,ENSMUST00000112251	1	0.619048	0.94	0.00617954	-15.535	-2.25085
HSDL1	NM_001146051.1,NM_031463.1	ENSMUST00000036049	0.833333	1	0.92	0.0194825	-12.6456	0.638567
CCNJ	NM_001134375.1,NM_001134376.1,NM_019084.1	ENSMUST00000025983	0.809524	1	0.93	0.00608146	-13.8072	-0.523008
TBRG4	NM_004749.1,NM_030900.1,NM_199122.1	ENSMUST00000000394	1	0.904762	0.93	0.00825546	-13.9492	-0.66509
NCKAP5	NM_207363.1,NM_207481.1	ENSMUST00000094609,ENSMUST00000112583,ENSMUST00000161954	0.904762	1	0.91	0.033643	-9.24818	4.03597
GSK3B	NM_001146156.1,NM_002093.1	ENSMUST00000023507	1	0.809524	0.91	0.0350927	-15.0649	-1.78072
ABHD10	NM_018394.1	ENSMUST00000066983	0.809524	1	0.91	0.0131093	-7.75252	5.53163
NGRN	NM_001033088.1	ENSMUST00000117989	0.904762	1	0.93	0.0204256	-9.70558	3.57857
TGFB1I1	NM_001042454.1,NM_001164719.1,NM_015927.1	ENSMUST00000070656	0.857143	0.904762	0.92	0.0281782	-6.7759	6.50825
MRPL12	NM_002949.1	ENSMUST00000043627	0.904762	0.952381	0.94	0.00572185	-8.83915	4.445
CDC25A	NM_001789.1,NM_201567.1	ENSMUST00000094324	1	0.952381	0.94	0.00800881	-11.4692	1.81499
NOTCH3	NM_000435.1	ENSMUST00000087723	0.880952	1	0.92	0.0141097	-13.726	-0.441831
SNCG	NM_003087.1	ENSMUST00000023826	0.714286	1	0.91	0.0143982	-15.1898	-1.90568
EBF3	NM_001005463.1	ENSMUST00000033378,ENSMUST00000106118,ENSMUST00000169486	0.904762	0.952381	0.91	0.042912	-13.4851	-0.200935
EBF1	NM_024007.1	ENSMUST00000101326	1	0.571429	0.94	0.00650069	-16.3361	-3.05193
SCAPER	NM_001145923.1,NM_020843.1	ENSMUST00000037408	1	0.761905	0.94	0.00562364	-13.8224	-0.538199
HIST2H2AB	NM_175065.1	ENSMUST00000073115	1	0.952381	0.91	0.0439188	-7.20265	6.0815
NFKB2	NM_001077493.1,NM_001077494.1,NM_002502.1	ENSMUST00000073116,ENSMUST00000111881	0.714286	1	0.92	0.0127735	-17.5939	-4.3097
RAP2A	NM_021033.1	ENSMUST00000062117	1	1	0.93	0.0135646	-14.4444	-1.16029
HIVEP2	NM_006734.1	ENSMUST00000015645	0.952381	0.952381	0.92	0.0274407	-10.5761	2.70805
MRE11A	NM_005590.1,NM_005591.1	ENSMUST00000034405	0.904762	1	0.92	0.00874708	-13.7309	-0.446758
LRRC55	NM_001005210.1	ENSMUST00000111601	0.880952	0.857143	0.92	0.011375	-11.1657	2.11841
ZCCHC12	NM_173798.1	ENSMUST00000115258	1	0.619048	0.95	0.0039432	-13.1216	0.162549
L1CAM	NM_000425.1,NM_001143963.1,NM_024003.1	ENSMUST00000102871	0.952381	1	0.97	0.00235323	-15.2389	-1.95477
DLG2	NM_001142699.1,NM_001142700.1,NM_001142702.1,NM_001206769.1,NM_001364.1	ENSMUST00000098308,ENSMUST00000107196	0.904762	1	0.94	0.0028302	-12.4491	0.835023
DLG4	NM_001128827.1,NM_001365.1	ENSMUST00000018700,ENSMUST00000108588	1	0.571429	0.94	0.00322122	-15.2135	-1.9293
IGF1R	NM_000875.1	ENSMUST00000005671	0.857143	0.952381	0.93	0.00886027	-14.218	-0.93387
TUBB4A	NM_006087.1	ENSMUST00000071135	1	0.952381	0.95	0.0035733	-14.2899	-1.00572
SIRT2	NM_001193286.1,NM_012237.1,NM_030593.1	ENSMUST00000072965,ENSMUST00000170068	0.952381	0.952381	0.94	0.00699314	-11.6008	1.6834
GABRG2	NM_000816.1,NM_198903.1,NM_198904.1	ENSMUST00000070735,ENSMUST00000109292	0.571429	1	0.94	0.00808381	-18.9759	-5.69173
GPR137C	NM_001099652.1	ENSMUST00000146150	0.97619	0.952381	0.94	0.0088357	-12.826	0.458182
GPR137B	NM_003272.1	ENSMUST00000021738	0.857143	1	0.94	0.015684	-9.53921	3.74495
BMS1	NM_014753.1	ENSMUST00000032237	1	0.761905	0.96	0.00569028	-14.3634	-1.07924
TMEM196	NM_152774.1	ENSMUST00000058644	1	0.857143	0.92	0.0252115	-9.27445	4.0097
DSP	NM_001008844.1,NM_004415.1	ENSMUST00000124830	0.97619	0.952381	0.96	0.00405467	-17.0729	-3.78872
SYN3	NM_001135774.1,NM_003490.1,NM_133633.1	ENSMUST00000120638,ENSMUST00000121789	0.714286	1	0.91	0.0256645	-13.8611	-0.576915
BSCL2	NM_001122955.1,NM_001130702.1,NM_032667.1	ENSMUST00000160556,ENSMUST00000171649	0.952381	0.952381	0.95	0.0064677	-12.9036	0.38051
SS18	NM_001007559.1,NM_005637.1	ENSMUST00000040924,ENSMUST00000092041	0.904762	0.904762	0.94	0.00804857	-11.9462	1.33797
PDE10A	NM_001130690.1	ENSMUST00000089085	0.904762	0.952381	0.92	0.00407877	-9.74537	3.53879
LMO3	NM_001001395.1,NM_001243609.1,NM_001243610.1,NM_001243611.1,NM_001243612.1,NM_001243613.1,NM_018640.1	ENSMUST00000162772	1	0.571429	0.95	0.00782316	-12.9387	0.345463
ERBB3	NM_001005915.1,NM_001982.1	ENSMUST00000082059	0.547619	1	0.92	0.0116529	-7.26659	6.01756
AFAP1	NM_001134647.1,NM_198595.1	ENSMUST00000064571	1	0.571429	0.92	0.0111468	-15.8818	-2.59767
DDX11	NM_001257144.1,NM_001257145.1,NM_004399.1,NM_030653.1,NM_152438.1	ENSMUST00000163605	0.785714	1	0.93	0.0152972	-11.6708	1.61336
DDX18	NM_006773.1	ENSMUST00000001724	0.952381	0.857143	0.96	0.00548847	-11.882	1.40216
PSMC3	NM_002804.1	ENSMUST00000067663	0.952381	1	0.91	0.0142634	-8.80632	4.47783
MARCH1	NM_001166373.1,NM_017923.1	ENSMUST00000039540,ENSMUST00000110255,ENSMUST00000110259	1	0.52381	0.91	0.0198344	-13.0526	0.231586
EIF3A	NM_003750.1	ENSMUST00000025955	1	0.571429	0.92	0.00762657	-15.3177	-2.0335
EIF3B	NM_001037283.1,NM_003751.1	ENSMUST00000100507	1	0.52381	0.96	0.00551675	-14.5691	-1.28493
EIF3G	NM_003755.1	ENSMUST00000004206	0.952381	0.952381	0.96	0.0106011	-7.98293	5.30122
NOL11	NM_015462.1	ENSMUST00000018577,ENSMUST00000106757	1	0.714286	0.91	0.0138177	-15.2651	-1.98091
SAP30L	NM_001131062.1,NM_001131063.1,NM_024632.1	ENSMUST00000020826	1	0.761905	0.91	0.018619	-12.1194	1.16479
SMG1	NM_015092.1	ENSMUST00000032891	0.857143	1	0.94	0.00755243	-7.33566	5.9485
CCL2	NM_002982.1	ENSMUST00000000193	0.809524	1	0.94	0.011487	-14.398	-1.1138
HSBP1	NM_001537.1	ENSMUST00000034300	1	0.904762	0.91	0.0147183	-12.5728	0.711332
GAD1	NM_000817.1,NM_013445.1	ENSMUST00000094934	0.952381	0.857143	0.98	0.00176351	-14.9134	-1.62924
TCTE3	NM_174910.1	ENSMUST00000040746,ENSMUST00000097398	1	0.619048	1	0.0283208	-3.73705	9.54711
PCDH10	NM_020815.1,NM_032961.1	ENSMUST00000166126,ENSMUST00000170695,ENSMUST00000171554	0.928571	0.857143	0.94	0.00323647	-15.0352	-1.75102
ERCC6L	NM_017669.1	ENSMUST00000056904	0.97619	0.952381	0.94	0.00581851	-10.4217	2.8625
FAM65B	NM_014722.1,NM_015864.1	ENSMUST00000038477,ENSMUST00000091694,ENSMUST00000110384	0.928571	0.952381	0.96	0.00463999	-12.4968	0.787331
GRIK1	NM_000830.1,NM_175611.1	ENSMUST00000023652,ENSMUST00000072256	0.809524	0.857143	0.92	0.0257309	-20.1925	-6.90831
GRIK2	NM_001166247.1,NM_021956.1,NM_175768.1	ENSMUST00000105487	0.928571	1	0.94	0.00787011	-14.7421	-1.45794
GRIK3	NM_000831.1	ENSMUST00000030676	0.904762	0.952381	0.94	0.0088437	-17.2357	-3.95157
MSH6	NM_000179.1	ENSMUST00000005503	0.952381	0.952381	0.97	0.00190998	-14.0392	-0.755046
XPR1	NM_001135669.1,NM_004736.1	ENSMUST00000027741	1	0.571429	0.97	0.00209201	-15.8395	-2.55535
FBXL3	NM_012158.1	ENSMUST00000022720	0.904762	0.952381	0.94	0.00417472	-16.2613	-2.97712
SAE1	NM_001145713.1,NM_001145714.1,NM_005500.1	ENSMUST00000094815	1	0.952381	0.95	0.00786422	-14.0677	-0.783583
VCAM1	NM_001078.1,NM_001199834.1,NM_080682.1	ENSMUST00000029574	0.880952	1	0.92	0.011625	-3.08962	10.1945
FBXL2	NM_001171713.1,NM_012157.1	ENSMUST00000035090	1	0.952381	0.93	0.017642	-11.9798	1.30437
QTRTD1	NM_001256835.1,NM_001256836.1,NM_001256837.1,NM_024638.1	ENSMUST00000023387	0.809524	0.952381	0.93	0.0105872	-8.89794	4.38621
PPP1R3C	NM_005398.1	ENSMUST00000087321	0.833333	1	0.91	0.0128698	-12.5409	0.743253
SH3GLB1	NM_001206651.1,NM_001206652.1,NM_001206653.1,NM_016009.1	ENSMUST00000163279	1	0.714286	0.92	0.0222679	-8.88881	4.39534
CHERP	NM_006387.1	ENSMUST00000079510	0.904762	1	0.92	0.00868193	-14.1401	-0.855936
NACA	NM_001113202.1,NM_001113203.1	ENSMUST00000073868,ENSMUST00000092048	0.904762	1	0.94	0.00568259	-8.03169	5.25247
DIRAS2	NM_017594.1	ENSMUST00000057442	0.952381	1	0.94	0.0100119	-9.87608	3.40807
NME4	NM_005009.1	ENSMUST00000025007	1	0.952381	0.92	0.0128412	-9.66925	3.6149
SHC1	NM_001130040.1,NM_001130041.1,NM_001202859.1,NM_003029.1,NM_183001.1	ENSMUST00000094378,ENSMUST00000107417	1	0.714286	0.95	0.00601788	-15.7622	-2.47802
MYADM	NM_001020818.1,NM_001020819.1,NM_001020820.1,NM_001020821.1,NM_138373.1	ENSMUST00000096744,ENSMUST00000164553	0.857143	1	0.92	0.00770255	-17.356	-4.07189
PNPLA8	NM_001256007.1,NM_001256008.1,NM_001256009.1,NM_001256010.1,NM_001256011.1,NM_015723.1	ENSMUST00000043082	1	0.952381	0.96	0.00566509	-11.0969	2.18725
HOMEZ	NM_020834.1	ENSMUST00000081162,ENSMUST00000142283	0.809524	1	0.92	0.018889	-12.1978	1.08635
KATNAL1	NM_001014380.1,NM_032116.1	ENSMUST00000047257	0.97619	0.952381	0.95	0.0169321	-12.299	0.985157
ATG12	NM_004707.1	ENSMUST00000035648	0.952381	1	0.94	0.0063072	-16.0294	-2.74527
GPR85	NM_001146265.1,NM_001146266.1,NM_001146267.1,NM_018970.1	ENSMUST00000060442	0.904762	0.761905	0.98	0.00666316	-15.9883	-2.70416
PUS1	NM_001002019.1,NM_001002020.1,NM_025215.1	ENSMUST00000031483,ENSMUST00000086643,ENSMUST00000170468	0.761905	0.952381	0.93	0.0186256	-7.83568	5.44848
THRAP3	NM_005119.1	ENSMUST00000080919	0.904762	1	0.92	0.0158381	-12.0565	1.22766
PALLD	NM_001166108.1,NM_001166109.1,NM_001166110.1,NM_016081.1	ENSMUST00000034057	0.833333	1	0.95	0.00651857	-18.099	-4.81483
TTF2	NM_003594.1	ENSMUST00000076941	0.952381	1	0.95	0.00491837	-13.6113	-0.327105
GDF6	NM_001001557.1	ENSMUST00000057613	0.857143	1	0.91	0.0198392	-17.2146	-3.93041
ANXA4	NM_001153.1	ENSMUST00000001187	0.761905	0.904762	0.93	0.0059281	-0.0654197	13.2187
MCM7	NM_005916.1,NM_182776.1	ENSMUST00000000505	1	0.571429	0.93	0.00608815	-13.9808	-0.696601
MCM5	NM_006739.1	ENSMUST00000164309	1	0.809524	0.96	0.00140699	-11.8024	1.4818
MCM4	NM_005914.1,NM_182746.1	ENSMUST00000023353	0.97619	0.952381	0.93	0.0201159	-14.4884	-1.2043
KIFAP3	NM_001204514.1,NM_001204516.1,NM_001204517.1,NM_014970.1	ENSMUST00000077642	0.97619	0.952381	0.98	0.00744129	-13.2122	0.0719088
VSTM2A	NM_182546.1	ENSMUST00000109645	0.952381	0.952381	0.91	0.0197868	-14.8779	-1.5937
PFAS	NM_012393.1	ENSMUST00000021282	0.857143	0.952381	0.95	0.00800659	-9.39229	3.89186
DDX3X	NM_001193416.1,NM_001193417.1,NM_001356.1	ENSMUST00000000804	1	0.619048	0.94	0.00365844	-13.9158	-0.631676
PKIA	NM_006823.1,NM_181839.1	ENSMUST00000028999	0.97619	0.857143	0.99	0.000359762	-15.5746	-2.2904
GRIP2	NM_001080423.1	ENSMUST00000162300	0.857143	0.952381	0.94	0.00383644	-4.45338	8.83078
ANGEL2	NM_144567.1	ENSMUST00000027947,ENSMUST00000066632	0.571429	0.809524	0.93	0.0154984	2.17159	15.4557
DACT1	NM_001079520.1,NM_016651.1	ENSMUST00000061273	1	0.666667	0.96	0.00826036	-14.4799	-1.19578
GCN1L1	NM_006836.1	ENSMUST00000064454	0.928571	1	0.94	0.0128048	-11.2379	2.04624
MAPK4	NM_002747.1	ENSMUST00000091851	0.904762	0.857143	0.91	0.0137947	-3.01768	10.2665
SGPP1	NM_030791.1	ENSMUST00000021450	0.952381	0.952381	0.95	0.00548964	-9.53478	3.74938
ATP8A2	NM_016529.1	ENSMUST00000080368	0.809524	1	0.92	0.0154624	-12.0707	1.21347
KCTD7	NM_001167961.1,NM_153033.1	ENSMUST00000040616	0.97619	0.952381	0.94	0.00526213	-12.0745	1.20962
MLC1	NM_015166.1,NM_139202.1	ENSMUST00000042594	0.904762	1	0.98	0.00324446	-10.5317	2.75244
LIX1L	NM_153713.1	ENSMUST00000062058	1	0.761905	0.92	0.0145094	-11.3054	1.97875
PACS2	NM_001100913.1,NM_001243127.1,NM_015197.1	ENSMUST00000084891	0.785714	1	0.91	0.0189673	-18.405	-5.12085
PCSK1N	NM_013271.1	ENSMUST00000041096	0.952381	0.952381	0.97	0.00217261	-13.1936	0.0905253
FAM63B	NM_001040450.1,NM_001040453.1	ENSMUST00000049031	0.952381	0.952381	0.92	0.0277256	-10.3249	2.9593
RNF165	NM_001256758.1,NM_152470.1	ENSMUST00000026494	1	0.52381	0.92	0.0152551	-14.2166	-0.932446
SYNPR	NM_001130003.1,NM_144642.1	ENSMUST00000070323,ENSMUST00000112656	1	0.952381	0.94	0.00554732	-15.5149	-2.23075
NTNG2	NM_032536.1	ENSMUST00000048455,ENSMUST00000102873	0.857143	1	0.95	0.0110833	-11.2487	2.0355
PRIM2	NM_000947.1	ENSMUST00000027312	0.952381	0.904762	0.95	0.0108221	-7.74512	5.53903
ERBB2	NM_001005862.1,NM_004448.1	ENSMUST00000058295	1	0.714286	0.94	0.0245168	-13.5963	-0.312176
PPP1R1B	NM_001242464.1,NM_032192.1,NM_181505.1	ENSMUST00000078694	1	0.666667	0.96	0.0195722	-9.07321	4.21095
TCF3	NM_001136139.1,NM_003200.1	ENSMUST00000105342,ENSMUST00000105343,ENSMUST00000105344,ENSMUST00000105345	0.952381	0.857143	0.94	0.00154565	-14.2379	-0.953732
NCAPD2	NM_014865.1	ENSMUST00000043848	0.952381	0.904762	0.92	0.0109981	-11.9244	1.35977
ZC2HC1A	NM_016010.1	ENSMUST00000051064	0.952381	0.952381	0.95	0.0162737	-13.496	-0.211799
ATXN1	NM_000332.1,NM_001128164.1	ENSMUST00000091628,ENSMUST00000167708,ENSMUST00000180110	1	1	0.92	0.0195028	-9.92013	3.36403
SRGAP3	NM_001033117.1,NM_014850.1	ENSMUST00000088373	1	0.52381	0.91	0.0109328	-16.5004	-3.21625
DLK1	NM_003836.1	ENSMUST00000109846	0.761905	0.952381	0.92	0.0089391	-7.51432	5.76983
NEDD4	NM_006154.1,NM_198400.1	ENSMUST00000034740	0.785714	1	0.96	0.00128725	-15.4329	-2.14873
STK32A	NM_001112724.1,NM_145001.1	ENSMUST00000045477	1	0.809524	0.91	0.0243968	-12.6514	0.632734
ALG13	NM_001039210.1,NM_001099922.1,NM_001168385.1,NM_001257230.1,NM_001257231.1,NM_001257234.1,NM_001257235.1,NM_001257237.1,NM_001257239.1,NM_001257240.1,NM_001257241.1,NM_018466.1	ENSMUST00000070801	0.97619	0.857143	0.92	0.0119152	-15.0415	-1.75733
LTV1	NM_032860.1	ENSMUST00000019950	0.952381	0.952381	0.92	0.00724204	-13.7569	-0.47271
SHISA7	NM_001145176.1	ENSMUST00000066041	0.666667	1	0.93	0.00654117	-20.4915	-7.20739
KLF12	NM_007249.1	ENSMUST00000097079	1	0.52381	0.96	0.00127073	-15.9866	-2.70247
CAMK2N1	NM_018584.1	ENSMUST00000050918	1	0.904762	0.95	0.000669515	-14.8091	-1.52498
MDN1	NM_014611.1	ENSMUST00000178134	1	0.714286	0.95	0.00477879	-13.9988	-0.714655
DAB2	NM_001244871.1,NM_001343.1	ENSMUST00000078019,ENSMUST00000080880,ENSMUST00000110663,ENSMUST00000161812	0.857143	1	0.92	0.0187738	-18.1321	-4.84791
ZFYVE26	NM_015346.1	ENSMUST00000021547	0.97619	0.666667	0.91	0.0164093	-14.6638	-1.37962
SCARB2	NM_001204255.1,NM_005506.1	ENSMUST00000031377	0.952381	0.952381	0.95	0.0111653	-10.7309	2.55328
WNT7B	NM_058238.1	ENSMUST00000023015,ENSMUST00000109424,ENSMUST00000167968	1	0.904762	0.91	0.00984159	-11.7515	1.5327
LITAF	NM_001136472.1,NM_001136473.1,NM_004862.1	ENSMUST00000023143	0.571429	0.952381	0.94	0.00984197	2.32487	15.609
CSRNP3	NM_001172173.1,NM_024969.1	ENSMUST00000122912	1	0.666667	0.97	0.00356205	-15.0762	-1.79202
BUB1	NM_004336.1	ENSMUST00000028858	0.97619	0.857143	0.94	0.00363326	-10.6745	2.60969
RNPS1	NM_006711.1,NM_080594.1	ENSMUST00000088512,ENSMUST00000115371,ENSMUST00000163717	0.857143	0.952381	0.94	0.00549425	-9.63461	3.64954
UBE2E3	NM_006357.1,NM_182678.1	ENSMUST00000028398	1	0.714286	0.93	0.0285419	-10.4629	2.82127
AXL	NM_001699.1,NM_021913.1	ENSMUST00000002677,ENSMUST00000085948	0.880952	0.666667	0.93	0.00582554	-18.7429	-5.45875
MCM2	NM_004526.1	ENSMUST00000058011	0.952381	0.952381	0.96	0.00694905	-12.8606	0.423543
TPM3	NM_001043351.1,NM_001043352.1,NM_001043353.1,NM_152263.1,NM_153649.1	ENSMUST00000029549,ENSMUST00000118566,ENSMUST00000119570	0.97619	0.761905	0.94	0.00887267	-13.6383	-0.35419
HSD17B10	NM_001037811.1,NM_004493.1	ENSMUST00000026289	0.952381	0.904762	0.91	0.0199126	-12.9618	0.322365
GPR12	NM_005288.1	ENSMUST00000036211	0.97619	0.857143	0.93	0.0222385	-12.8721	0.412089
ETF1	NM_004730.1	ENSMUST00000025218	0.952381	0.952381	0.91	0.0300025	-11.8196	1.46451
GNB4	NM_021629.1	ENSMUST00000155737	1	0.904762	0.93	0.0226636	-7.78331	5.50084
GNB1	NM_002074.1	ENSMUST00000105616,ENSMUST00000165335	0.880952	0.952381	0.91	0.0238155	-15.255	-1.97082
GNB2	NM_005273.1	ENSMUST00000031726	0.952381	0.952381	0.94	0.0074298	-14.6715	-1.38736
SFXN3	NM_030971.1	ENSMUST00000062213,ENSMUST00000084493,ENSMUST00000111954	0.809524	0.904762	0.92	0.0369254	-6.87667	6.40748
IQGAP1	NM_003870.1	ENSMUST00000167377	1	0.952381	0.92	0.0197701	-14.7685	-1.48438
CCNB1	NM_031966.1	ENSMUST00000072119	1	0.952381	0.94	0.00449213	-15.1388	-1.85464
POU2F2	NM_001207025.1,NM_001207026.1,NM_001247994.1,NM_002698.1	ENSMUST00000108415,ENSMUST00000108417,ENSMUST00000108418,ENSMUST00000175774	0.904762	0.666667	0.96	0.0064585	-15.4239	-2.13979
BPTF	NM_004459.1,NM_182641.1	ENSMUST00000057892	0.619048	1	0.95	0.00299089	-2.1174	11.1667
FCHO1	NM_001161357.1,NM_001161358.1,NM_001161359.1,NM_015122.1	ENSMUST00000146100	0.785714	1	0.92	0.00811783	-17.4872	-4.20309
RNF182	NM_001165032.1,NM_001165033.1,NM_001165034.1,NM_152737.1	ENSMUST00000059986	0.809524	1	0.95	0.0099229	-10.3319	2.95221
BMPR2	NM_001204.1	ENSMUST00000087435	1	0.666667	0.92	0.017602	-14.2801	-0.995935
ZBTB20	NM_001164342.1,NM_001164343.1,NM_001164344.1,NM_001164345.1,NM_001164346.1,NM_001164347.1,NM_015642.1	ENSMUST00000079441,ENSMUST00000114691	1	0.809524	0.92	0.0241115	-14.3693	-1.08517
CLVS2	NM_001010852.1	ENSMUST00000019920	0.880952	1	0.93	0.0077441	-15.4171	-2.13295
SYT11	NM_152280.1	ENSMUST00000090945	0.97619	0.952381	0.97	0.0048184	-13.4464	-0.162212
NEDD4L	NM_001144964.1,NM_001144965.1,NM_001144966.1,NM_001144967.1,NM_001144968.1,NM_001144969.1,NM_001144970.1,NM_001144971.1,NM_001243960.1,NM_015277.1	ENSMUST00000080418,ENSMUST00000163516	0.833333	0.952381	0.98	0.00182427	-18.1319	-4.84775
DDC	NM_000790.1,NM_001082971.1,NM_001242886.1,NM_001242887.1,NM_001242888.1,NM_001242889.1,NM_001242890.1	ENSMUST00000109659,ENSMUST00000178704	0.952381	0.952381	0.96	0.00831901	-10.6859	2.59829
CDC14B	NM_001077181.1,NM_003671.1,NM_033331.1	ENSMUST00000039318,ENSMUST00000109769	0.952381	0.952381	0.92	0.0130671	-15.4851	-2.20094
CDC14A	NM_003672.1,NM_033312.1,NM_033313.1	ENSMUST00000090464,ENSMUST00000106491	0.904762	0.857143	0.92	0.0166697	-17.2292	-3.94509
GPR173	NM_018969.1	ENSMUST00000070316	1	0.904762	0.92	0.0207431	-16.9258	-3.64166
RPS20	NM_001023.1,NM_001146227.1	ENSMUST00000138502	1	0.857143	0.95	0.00781959	-10.6349	2.64924
NDN	NM_002487.1	ENSMUST00000038775	0.97619	0.666667	0.95	0.0115487	-15.5004	-2.21627
CHAF1A	NM_005483.1	ENSMUST00000002914	1	0.809524	0.95	0.00885486	-12.1785	1.10569
PRELID1	NM_013237.1	ENSMUST00000021942	0.809524	0.952381	0.92	0.0124739	-7.66283	5.62133
ECEL1	NM_004826.1	ENSMUST00000027463,ENSMUST00000160810	1	0.904762	0.94	0.00409235	-11.1088	2.17533
CHAF1B	NM_005441.1	ENSMUST00000023666	0.97619	0.761905	0.91	0.0339334	-14.1146	-0.830429
FLNC	NM_001127487.1,NM_001458.1	ENSMUST00000090474	0.809524	1	0.91	0.00972728	-16.1723	-2.88816
MMRN1	NM_007351.1	ENSMUST00000129603	1	0.809524	0.91	0.0393239	-12.1394	1.14478
UBE2QL1	NM_001145161.1	ENSMUST00000065118	1	0.761905	0.96	0.00116304	-15.076	-1.79186
SMS	NM_004595.1	ENSMUST00000112529	0.714286	1	0.91	0.0160789	-3.68809	9.59606
QRFPR	NM_198179.1	ENSMUST00000091227	0.571429	0.952381	0.95	0.00617904	-18.4132	-5.12903
SLC4A4	NM_001098484.1,NM_001134742.1,NM_003759.1	ENSMUST00000148750,ENSMUST00000156238	0.952381	0.904762	0.93	0.0122132	-6.41218	6.87197
PXDN	NM_012293.1	ENSMUST00000122328	0.809524	0.857143	0.95	0.00335918	-15.015	-1.73085
PNMA1	NM_006029.1	ENSMUST00000061425	1	0.714286	0.95	0.0102336	-13.0684	0.215719
PNMA2	NM_007257.1	ENSMUST00000089236	1	0.809524	0.93	0.00906764	-9.63246	3.65169
SMO	NM_005631.1	ENSMUST00000001812	0.97619	0.761905	0.93	0.0102147	-14.5522	-1.268
KIF3C	NM_002254.1	ENSMUST00000020999	0.928571	1	0.98	0.00370306	-15.303	-2.01884
KIF3A	NM_007054.1	ENSMUST00000120613	0.928571	0.857143	0.98	0.00203086	-12.3688	0.91534
AP3B1	NM_003664.1	ENSMUST00000022196	0.97619	0.571429	0.96	0.00541061	-16.884	-3.59988
GDPD1	NM_001165993.1,NM_001165994.1,NM_182569.1	ENSMUST00000020804	0.809524	1	0.92	0.00788853	-18.6924	-5.40829
HNRNPH1	NM_001257293.1,NM_005520.1	ENSMUST00000069304	1	0.952381	0.91	0.0100171	-13.5149	-0.230744
TBC1D1	NM_001253912.1,NM_001253913.1,NM_001253914.1,NM_001253915.1,NM_015173.1	ENSMUST00000101195	0.97619	1	0.94	0.00455774	-14.4977	-1.21354
MRPS33	NM_016071.1,NM_053035.1	ENSMUST00000031978,ENSMUST00000114797	0.97619	0.857143	0.91	0.0395483	-12.3778	0.90633
HSPA12A	NM_025015.1	ENSMUST00000066285	0.952381	1	0.95	0.00227883	-15.4464	-2.1622
UNC13B	NM_006377.1	ENSMUST00000079978,ENSMUST00000107952	0.833333	1	0.94	0.00788364	-15.8394	-2.55525
NRSN1	NM_080723.1	ENSMUST00000057866	0.952381	0.857143	0.96	0.00348493	-16.0262	-2.74202
RUNDC3B	NM_001134405.1,NM_001134406.1,NM_138290.1	ENSMUST00000047485	1	0.714286	0.98	0.0056134	-15.8898	-2.60567
RUNDC3A	NM_001144825.1,NM_001144826.1,NM_006695.1	ENSMUST00000006750,ENSMUST00000107105	0.97619	0.666667	0.97	0.000508277	-16.7908	-3.50669
BHLHE22	NM_152414.1	ENSMUST00000026120	1	0.857143	0.93	0.00886988	-15.9485	-2.66438
DCAF5	NM_003861.1	ENSMUST00000054145	0.952381	1	0.91	0.0196965	-13.4508	-0.166671
KIF14	NM_014875.1	ENSMUST00000047817	0.928571	1	0.91	0.0175713	-11.26	2.02413
G3BP1	NM_005754.1,NM_198395.1	ENSMUST00000018727	1	0.952381	0.95	0.00416254	-12.6685	0.615623
G3BP2	NM_012297.1,NM_203504.1,NM_203505.1	ENSMUST00000113127,ENSMUST00000164378,ENSMUST00000167918,ENSMUST00000169094	0.52381	1	0.91	0.0262289	0.645719	13.9299
GPM6A	NM_005277.1,NM_201591.1,NM_201592.1	ENSMUST00000033915	0.928571	0.666667	0.99	0.000973474	-15.8185	-2.5343
APBB1	NM_001164.1,NM_001257319.1,NM_001257320.1,NM_001257321.1,NM_001257322.1,NM_001257323.1,NM_001257324.1,NM_001257325.1,NM_001257326.1,NM_145689.1	ENSMUST00000081165	0.952381	0.952381	0.92	0.00902901	-9.90168	3.38247
APBB2	NM_001166050.1,NM_001166051.1,NM_001166052.1,NM_001166053.1,NM_001166054.1,NM_004307.1,NM_173075.1	ENSMUST00000159512,ENSMUST00000159786,ENSMUST00000162349,ENSMUST00000162366	0.952381	0.904762	0.93	0.0145917	-11.8882	1.39597
WDR7	NM_015285.1,NM_052834.1	ENSMUST00000072726	0.666667	1	0.96	0.00319995	-17.2033	-3.91911
SMARCD3	NM_001003801.1,NM_001003802.1,NM_003078.1	ENSMUST00000030791	1	1	0.93	0.00677152	-13.2566	0.0275666
SMARCD2	NM_001098426.1	ENSMUST00000021052,ENSMUST00000106843	0.904762	1	0.93	0.0108043	-13.1972	0.0869218
ACVR1B	NM_004302.1,NM_020327.1,NM_020328.1	ENSMUST00000000544	0.880952	0.571429	0.91	0.00991108	-18.4239	-5.1397
GABBR1	NM_001470.1,NM_021903.1,NM_021904.1	ENSMUST00000025338	0.928571	1	0.95	0.00252209	-12.91	0.374134
ASIC4	NM_182847.1	ENSMUST00000037708	1	1	0.96	0.00331207	-13.703	-0.418852
NTM	NM_001048209.1,NM_001144058.1,NM_001144059.1,NM_016522.1	ENSMUST00000075069	0.785714	1	0.92	0.011508	-15.5991	-2.31496
PDLIM3	NM_001114107.1,NM_014476.1	ENSMUST00000034053	0.97619	0.857143	0.94	0.00561147	-8.43689	4.84726
SGIP1	NM_032291.1	ENSMUST00000080728	0.952381	0.952381	0.98	0.000215319	-14.2059	-0.921751
HES3	NM_001024598.1	ENSMUST00000094438	0.857143	0.952381	0.94	0.0440766	-8.80569	4.47846
TMEM88	NM_203411.1	ENSMUST00000050140	0.857143	1	0.96	0.00509791	-17.9907	-4.70652
POLQ	NM_199420.1	ENSMUST00000054034,ENSMUST00000071452	1	0.952381	0.94	0.00690074	-9.67321	3.61094
TAF15	NM_003487.1,NM_139215.1	ENSMUST00000021018	0.809524	0.952381	0.92	0.0136189	-4.41619	8.86796
CDC123	NM_006023.1	ENSMUST00000043864	1	0.904762	0.92	0.0302186	-11.5419	1.74228
CDC20	NM_001255.1	ENSMUST00000006565	0.928571	1	0.93	0.0149283	-14.0975	-0.813346
PPFIA2	NM_001220473.1,NM_001220474.1,NM_001220475.1,NM_001220476.1,NM_001220477.1,NM_001220478.1,NM_001220479.1,NM_001220480.1,NM_003625.1	ENSMUST00000029404	0.97619	0.952381	0.96	0.00576876	-15.1992	-1.91506
PPFIA3	NM_003660.1	ENSMUST00000003961	0.952381	0.857143	0.92	0.0119112	-16.5305	-3.24638
PPFIA1	NM_003626.1,NM_177423.1	ENSMUST00000168134	1	0.857143	0.91	0.0333162	-11.2876	1.99652
RTN4	NM_007008.1,NM_020532.1,NM_153828.1,NM_207520.1,NM_207521.1	ENSMUST00000060992,ENSMUST00000078830,ENSMUST00000102841,ENSMUST00000102842,ENSMUST00000102843	1	0.761905	0.91	0.0105519	-12.2935	0.990668
KPNB1	NM_002265.1	ENSMUST00000001479	1	0.571429	0.96	0.00354839	-14.3563	-1.07216
SORCS3	NM_014978.1	ENSMUST00000078880	0.928571	0.857143	0.96	0.00333608	-14.0629	-0.778711
CNOT3	NM_014516.1	ENSMUST00000038913	0.97619	0.952381	0.96	0.00160276	-8.11077	5.17339
CNOT1	NM_016284.1,NM_206999.1	ENSMUST00000068452,ENSMUST00000098473	1	0.809524	0.97	0.00321341	-13.8447	-0.560577
MAMLD1	NM_001177465.1,NM_001177466.1,NM_005491.1	ENSMUST00000082088,ENSMUST00000114629	0.785714	1	0.92	0.00768268	-17.347	-4.06286
MBLAC2	NM_203406.1	ENSMUST00000057598	0.904762	1	0.93	0.00903128	-12.5822	0.701941
ARL4D	NM_001661.1	ENSMUST00000039388	0.785714	1	0.91	0.023379	-18.8633	-5.57911
HYDIN	NM_001198542.1,NM_001198543.1,NM_017558.1,NM_032821.1	ENSMUST00000043141	0.97619	0.952381	0.91	0.0133831	-6.73901	6.54514
MRAS	NM_001085049.1,NM_001252090.1,NM_001252091.1,NM_001252092.1,NM_001252093.1,NM_012219.1	ENSMUST00000035045	0.952381	1	0.95	0.00938687	-13.3764	-0.0921992
GALNT7	NM_017423.1	ENSMUST00000034021,ENSMUST00000110316	0.97619	0.952381	0.91	0.00840995	-14.2609	-0.976786
ST8SIA4	NM_005668.1,NM_175052.1	ENSMUST00000043336	1	0.761905	0.95	0.0128526	-12.9396	0.344566
WNT3A	NM_033131.1	ENSMUST00000010044	0.809524	1	0.99	0.0398734	-15.8804	-2.59625
GNAO1	NM_020988.1,NM_138736.1	ENSMUST00000034198	0.833333	0.952381	0.96	0.00480006	-15.8599	-2.57579
IGF2BP1	NM_001160423.1,NM_006546.1	ENSMUST00000013559	0.97619	0.857143	0.98	0.0029709	-13.7406	-0.456422
IGF2BP3	NM_006547.1	ENSMUST00000031838	1	0.952381	0.97	0.00110858	-11.1922	2.09192
KIF1B	NM_015074.1,NM_183416.1	ENSMUST00000030806,ENSMUST00000055647	0.880952	0.761905	0.96	0.0107297	-16.782	-3.49785
MRPS15	NM_031280.1	ENSMUST00000030675	0.809524	0.952381	0.91	0.00511465	-5.97378	7.31037
CD248	NM_020404.1	ENSMUST00000070630	0.809524	0.666667	0.91	0.0237372	-18.7227	-5.43857
TNNI1	NM_003281.1	ENSMUST00000152208,ENSMUST00000154463	0.619048	1	0.91	0.0189478	-9.46325	3.8209
ABHD14A	NM_015407.1	ENSMUST00000048685,ENSMUST00000171678,ENSMUST00000171925	0.761905	0.857143	0.92	0.0161086	-1.85227	11.4319
CACNG4	NM_014405.1	ENSMUST00000021066	1	0.619048	0.99	0.00162461	-14.4887	-1.20459
TPBG	NM_001166392.1,NM_006670.1	ENSMUST00000006559,ENSMUST00000098500	0.952381	0.857143	0.92	0.0120562	-10.6799	2.60426
POU6F1	NM_002702.1	ENSMUST00000184908	0.952381	0.952381	0.91	0.0188952	-13.081	0.203123
KLHDC10	NM_014997.1	ENSMUST00000068259	0.904762	0.952381	0.94	0.00436129	-9.41291	3.87125
NGEF	NM_001114090.1,NM_019850.1	ENSMUST00000027477,ENSMUST00000068681	0.785714	1	0.97	0.00333975	-13.891	-0.606838
SLC25A24	NM_013386.1,NM_213651.1	ENSMUST00000029477	0.904762	0.952381	0.97	0.00212784	-14.5758	-1.29168
GPBP1L1	NM_021639.1	ENSMUST00000030460	0.952381	0.952381	0.93	0.0174157	-9.63101	3.65314
FOXA3	NM_004497.1	ENSMUST00000036018	0.785714	1	1	0.0330596	-14.6345	-1.35039
BST2	NM_004335.1	ENSMUST00000051672	1	0.619048	0.97	0.00996005	-14.6907	-1.40657
KIF11	NM_004523.1	ENSMUST00000012587	0.928571	0.952381	0.91	0.0136579	-14.5253	-1.24119
TNIK	NM_001161560.1,NM_001161561.1,NM_001161562.1,NM_001161563.1,NM_001161564.1,NM_001161565.1,NM_001161566.1,NM_015028.1	ENSMUST00000159236,ENSMUST00000159680,ENSMUST00000160307	0.904762	1	0.94	0.00833502	-15.9516	-2.66745
POFUT1	NM_015352.1,NM_172236.1	ENSMUST00000049863	0.738095	1	0.91	0.0159235	-10.9213	2.36285
CTDSP1	NM_001206878.1,NM_021198.1,NM_182642.1	ENSMUST00000027367	0.809524	1	0.92	0.0208243	-13.9488	-0.664681
PDYN	NM_001190892.1,NM_001190898.1,NM_001190899.1,NM_001190900.1,NM_024411.1	ENSMUST00000028883	0.880952	1	0.91	0.0329419	-16.9572	-3.67305
LY6H	NM_001130478.1,NM_001135655.1,NM_002347.1	ENSMUST00000023241,ENSMUST00000065417,ENSMUST00000127095	0.809524	0.952381	0.95	0.00810424	-20.0392	-6.755
TMTC4	NM_001079669.1,NM_032813.1	ENSMUST00000037726	1	0.571429	0.93	0.0221974	-15.2922	-2.00802
CDH10	NM_006727.1	ENSMUST00000040562	1	0.714286	0.92	0.00945019	-8.95618	4.32797
TRIM71	NM_001039111.1	ENSMUST00000111816	0.857143	1	0.98	0.0045452	-11.7308	1.55331
NEFM	NM_001105541.1,NM_005382.1	ENSMUST00000022638	0.880952	1	0.93	0.00394121	-15.8754	-2.59127
NEFL	NM_006158.1	ENSMUST00000022639	0.904762	0.952381	0.93	0.0103327	-16.5812	-3.29703
CKAP2	NM_001098525.1,NM_018204.1	ENSMUST00000046916	0.880952	1	0.95	0.00285892	-14.3418	-1.05762
SCO1	NM_004589.1	ENSMUST00000092996	0.97619	1	0.93	0.0182784	-12.1737	1.11046
NDST3	NM_004784.1	ENSMUST00000029602	0.833333	1	0.94	0.02057	-10.4788	2.8054
NEGR1	NM_173808.1	ENSMUST00000041425,ENSMUST00000074015	0.833333	0.857143	0.98	0.00119916	-16.3019	-3.01773
TSPAN3	NM_001168412.1,NM_005724.1,NM_198902.1	ENSMUST00000034876	0.928571	1	0.92	0.0103384	-11.9847	1.29946
TSPAN5	NM_005723.1	ENSMUST00000029800	0.97619	0.666667	0.96	0.0091831	-14.8036	-1.51944
SCOC	NM_001153446.1,NM_001153484.1,NM_001153552.1,NM_001153585.1,NM_001153635.1,NM_001153663.1,NM_001153690.1,NM_032547.1	ENSMUST00000081506,ENSMUST00000167525	1	0.904762	0.91	0.0232722	-10.8162	2.46799
RPS2	NM_002952.1	ENSMUST00000170715	1	0.904762	0.95	0.00331752	-12.8406	0.443549
THBS1	NM_003246.1	ENSMUST00000039559	0.833333	0.952381	0.95	0.00594122	-17.0667	-3.78251
PVRL2	NM_001042724.1,NM_002856.1	ENSMUST00000075447,ENSMUST00000108450	1	1	0.95	0.0120066	-14.7826	-1.49849
VLDLR	NM_001018056.1,NM_003383.1	ENSMUST00000167487,ENSMUST00000172302	0.928571	0.952381	0.95	0.00782815	-15.0773	-1.79317
TMED4	NM_182547.1	ENSMUST00000004508	0.880952	0.761905	0.94	0.00597352	-16.2625	-2.97831
BAIAP2L1	NM_018842.1	ENSMUST00000055190	0.904762	1	0.93	0.0155773	-18.7266	-5.44248
ARID3B	NM_006465.1	ENSMUST00000171444	0.928571	1	0.94	0.0119734	-13.5553	-0.271134
HNRNPF	NM_001098204.1,NM_001098205.1,NM_001098206.1,NM_001098207.1,NM_001098208.1,NM_004966.1	ENSMUST00000035493,ENSMUST00000163168,ENSMUST00000167182,ENSMUST00000167657,ENSMUST00000170346,ENSMUST00000180020	0.52381	0.952381	0.96	0.00227845	-4.11892	9.16524
HMGA2	NM_003483.1,NM_003484.1	ENSMUST00000072777	1	0.809524	0.94	0.00546992	-15.2494	-1.96523
XKR4	NM_052898.1	ENSMUST00000070533	0.97619	0.857143	0.93	0.0126111	-13.386	-0.101847
XKR7	NM_001011718.1	ENSMUST00000037235	0.833333	1	0.93	0.0243323	-11.2801	2.0041
NNAT	NM_005386.1,NM_181689.1	ENSMUST00000109526,ENSMUST00000153739	1	0.619048	0.94	0.0124175	-14.7696	-1.48545
DOK1	NM_001197260.1,NM_001381.1	ENSMUST00000089651	0.547619	1	0.91	0.0262225	-10.9265	2.35764
CLASP2	NM_001207044.1,NM_015097.1	ENSMUST00000111838,ENSMUST00000166734	1	0.571429	0.94	0.00181229	-14.3062	-1.02201
PDIA6	NM_005742.1	ENSMUST00000057288	0.952381	1	0.96	0.00228653	-15.2017	-1.91754
RAB3D	NM_004283.1	ENSMUST00000122211	0.642857	1	0.94	0.00997192	-7.05561	6.22855
RAB3C	NM_138453.1	ENSMUST00000167824	0.809524	0.571429	0.98	0.000889661	-18.8013	-5.51714
RAB3A	NM_002866.1	ENSMUST00000110093	0.904762	0.952381	0.98	0.000344969	-16.0469	-2.7627
ACTL6B	NM_016188.1	ENSMUST00000139395	1	0.761905	0.96	0.00893822	-15.1242	-1.84
PGM2L1	NM_173582.1	ENSMUST00000084935	0.690476	1	0.97	0.00237494	-12.8135	0.470691
KHSRP	NM_003685.1	ENSMUST00000007814	0.904762	1	0.97	0.00237155	-12.3733	0.91089
HSPA5	NM_005347.1	ENSMUST00000028222,ENSMUST00000100171	0.857143	1	0.93	0.00751053	-11.1022	2.1819
HSPA4	NM_002154.1	ENSMUST00000020630	1	0.619048	0.95	0.0051242	-14.8885	-1.60439
PRPS1	NM_001204402.1,NM_002764.1	ENSMUST00000033809	1	0.904762	0.94	0.00632054	-12.3372	0.946912
PDE5A	NM_001083.1,NM_033430.1,NM_033437.1	ENSMUST00000066728	0.761905	0.952381	0.94	0.0135968	-4.86653	8.41762
XPO1	NM_003400.1	ENSMUST00000020538,ENSMUST00000109551	0.97619	1	0.91	0.0351442	-11.9193	1.36489
XPO5	NM_020750.1	ENSMUST00000087031	0.928571	0.761905	0.92	0.0199378	-14.7493	-1.46518
XPO4	NM_022459.1	ENSMUST00000089482	1	0.761905	0.94	0.0180079	-14.6273	-1.34316
TTL	NM_153712.1	ENSMUST00000035812	0.904762	1	0.93	0.0039631	-7.772	5.51215
GART	NM_000819.1,NM_001136005.1,NM_001136006.1,NM_175085.1	ENSMUST00000023684	1	0.952381	0.92	0.025962	-11.5063	1.77784
ATAD2	NM_014109.1	ENSMUST00000038194	0.761905	0.952381	0.92	0.012197	-16.4801	-3.19594
TMEM198	NM_001005209.1	ENSMUST00000113575	0.809524	1	0.91	0.0187568	-14.5748	-1.29064
CALB1	NM_004929.1	ENSMUST00000029876	0.547619	1	0.94	0.00730791	-7.70839	5.57576
SRPK2	NM_182691.1,NM_182692.1	ENSMUST00000088392	0.904762	1	0.93	0.00417479	-15.0889	-1.80471
FAM20C	NM_020223.1	ENSMUST00000026972	0.880952	1	0.94	0.0122769	-13.8312	-0.547061
CXXC4	NM_025212.1	ENSMUST00000053048	1	0.52381	0.93	0.0117236	-13.1423	0.141827
WTIP	NM_001080436.1	ENSMUST00000038537	0.952381	1	0.91	0.0445345	-11.2173	2.06689
SLIT1	NM_003061.1	ENSMUST00000025993	0.904762	1	0.91	0.0113556	-11.6738	1.61032
HOMER1	NM_004272.1	ENSMUST00000079086,ENSMUST00000080127,ENSMUST00000102752	0.97619	0.952381	0.94	0.0023427	-4.99527	8.28888
NOLC1	NM_004741.1	ENSMUST00000165017	0.904762	0.952381	0.91	0.016287	-11.1635	2.12065
SNW1	NM_012245.1	ENSMUST00000021428	0.809524	1	0.95	0.00749903	-14.9116	-1.62742
SYBU	NM_001099743.1,NM_001099744.1,NM_001099745.1,NM_001099746.1,NM_001099747.1,NM_001099748.1,NM_001099749.1,NM_001099750.1,NM_001099751.1,NM_001099752.1,NM_001099753.1,NM_001099754.1,NM_001099755.1,NM_001099756.1,NM_017786.1	ENSMUST00000090057,ENSMUST00000110267,ENSMUST00000110269	0.833333	1	0.97	0.00288445	-13.3547	-0.0705322
NAP1L3	NM_004538.1	ENSMUST00000079490	0.714286	0.857143	0.94	0.00584266	-18.9815	-5.69731
ASB8	NM_024095.1	ENSMUST00000123626,ENSMUST00000143400	1	1	0.94	0.0163118	-10.0643	3.21984
SLC29A4	NM_001040661.1,NM_153247.1	ENSMUST00000058418	1	0.52381	0.91	0.0108969	-11.5317	1.75241
EEF1B2	NM_001037663.1,NM_001959.1,NM_021121.1	ENSMUST00000129339	0.904762	1	0.95	0.00412013	-10.4457	2.83841
FNBP1L	NM_001024948.1,NM_001164473.1,NM_017737.1	ENSMUST00000162409,ENSMUST00000162947	0.857143	0.571429	0.99	0.000496023	-17.4698	-4.18565
FABP7	NM_001446.1	ENSMUST00000020024	0.52381	0.904762	0.96	0.00807829	-3.44721	9.83695
EDIL3	NM_005711.1	ENSMUST00000043111,ENSMUST00000081769	0.857143	0.571429	0.93	0.0101198	-17.5121	-4.22794
FANCD2	NM_001018115.1,NM_033084.1	ENSMUST00000036340	1	1	0.94	0.0092403	-13.7515	-0.467394
SERINC3	NM_006811.1,NM_198941.1	ENSMUST00000017851	0.904762	1	0.91	0.0127173	-10.1908	3.09331
DDX46	NM_014829.1	ENSMUST00000172272	0.928571	1	0.94	0.00836693	-15.3483	-2.06415
ABTB2	NM_145804.1	ENSMUST00000076212	0.880952	1	0.96	0.00383972	-16.7485	-3.46431
FDX1	NM_004109.1	ENSMUST00000034552	0.761905	1	0.91	0.0168265	-9.54041	3.74374
MBIP	NM_001144891.1,NM_016586.1	ENSMUST00000021416	0.738095	1	0.94	0.00608655	-8.8897	4.39445
NXPH1	NM_152745.1	ENSMUST00000060369	0.904762	1	0.93	0.0102547	-15.7327	-2.4485
ISLR2	NM_001130136.1,NM_001130137.1,NM_001130138.1,NM_020851.1	ENSMUST00000114144,ENSMUST00000163200,ENSMUST00000163897,ENSMUST00000165276,ENSMUST00000170421	1	0.571429	0.97	0.00212077	-16.6686	-3.38445
UTP18	NM_016001.1	ENSMUST00000066888	0.952381	0.952381	0.96	0.00788726	-11.9968	1.28734
NUP155	NM_004298.1,NM_153485.1	ENSMUST00000163765	0.928571	1	0.97	0.00589421	-17.2919	-4.0077
YOD1	NM_018566.1	ENSMUST00000049813	0.880952	1	0.91	0.0198495	-11.0078	2.27632
ST6GAL2	NM_001142351.1,NM_001142352.1,NM_032528.1	ENSMUST00000086878	0.952381	1	0.92	0.0186854	-13.4963	-0.212168
PRDX6	NM_004905.1	ENSMUST00000071718	1	0.666667	0.91	0.0207089	-17.0131	-3.72898
PRDX1	NM_001202431.1,NM_002574.1,NM_181696.1,NM_181697.1	ENSMUST00000135573	1	0.52381	0.97	0.00716326	-14.4724	-1.18827
VASN	NM_138440.1	ENSMUST00000038770	0.714286	1	0.94	0.00401915	-17.023	-3.7388
VASP	NM_003370.1	ENSMUST00000032561	1	0.904762	0.94	0.00518052	-9.19291	4.09125
DCAF7	NM_005828.1	ENSMUST00000058438	0.952381	0.952381	0.97	0.00273697	-12.1155	1.16865
ZFR	NM_016107.1	ENSMUST00000122941	0.761905	1	0.91	0.00988242	-8.95086	4.33329
TOPORS	NM_001195622.1,NM_005802.1	ENSMUST00000042575	0.857143	0.952381	0.91	0.0241751	-11.2024	2.08176
GRIA3	NM_000828.1,NM_001256743.1,NM_007325.1	ENSMUST00000076349	0.952381	0.952381	0.92	0.00856401	-9.29589	3.98827
PSD3	NM_015310.1,NM_206909.1	ENSMUST00000093468,ENSMUST00000120071	0.619048	0.952381	0.97	0.00271832	-2.69946	10.5847
PSD2	NM_032289.1	ENSMUST00000115716	0.857143	1	0.97	0.00458699	-11.6616	1.62255
WDR62	NM_001083961.1,NM_173636.1	ENSMUST00000108190	0.857143	0.952381	0.91	0.0290409	-8.2257	5.05845
R3HDM2	NM_014925.1	ENSMUST00000064793,ENSMUST00000077046	1	0.904762	0.91	0.0190977	-12.661	0.623201
PRMT5	NM_001039619.1,NM_006109.1	ENSMUST00000023873	0.952381	0.857143	0.91	0.0246072	-11.3303	1.9539
KIF5A	NM_004984.1	ENSMUST00000099172	0.952381	0.904762	0.97	0.00236817	-11.3885	1.89565
KIF5C	NM_004522.1	ENSMUST00000028102	0.97619	0.666667	0.96	0.00259274	-16.7906	-3.50649
HSPG2	NM_005529.1	ENSMUST00000171332	0.809524	0.952381	0.92	0.0101109	-14.102	-0.817834
NUP85	NM_024844.1	ENSMUST00000021085	0.952381	0.952381	0.91	0.011504	-14.0616	-0.777491
IFNGR2	NM_005534.1	ENSMUST00000023687	0.833333	1	0.94	0.00648879	-7.72065	5.5635
CMIP	NM_030629.1,NM_198390.1	ENSMUST00000095172,ENSMUST00000166750	0.880952	0.666667	0.93	0.0130475	-17.6771	-4.39298
USP44	NM_001042403.1,NM_032147.1	ENSMUST00000095333	0.857143	1	0.96	0.00139724	-10.2199	3.06423
CDCA2	NM_152562.1	ENSMUST00000150006,ENSMUST00000163100	0.904762	1	0.97	0.00287803	-14.74	-1.45582
SCRN1	NM_001145513.1,NM_001145514.1,NM_001145515.1,NM_014766.1	ENSMUST00000019268	0.928571	0.952381	0.95	0.00245636	-8.70024	4.58391
BLM	NM_000057.1	ENSMUST00000081314,ENSMUST00000170315	1	0.761905	0.94	0.0136618	-13.3756	-0.0914952
RPS6	NM_001010.1	ENSMUST00000102814	0.904762	1	0.91	0.0239487	-10.9724	2.31178
RPS3	NM_001005.1,NM_001256802.1	ENSMUST00000032998	1	0.952381	0.93	0.019445	-9.90014	3.38402
RPS9	NM_001013.1	ENSMUST00000006496	1	0.952381	0.91	0.0229332	-10.6954	2.58878
IGSF21	NM_032880.1	ENSMUST00000039331	0.809524	0.761905	0.91	0.0409958	-20.1618	-6.87769
NUP50	NM_007172.1,NM_153645.1	ENSMUST00000165443	1	0.857143	0.93	0.00358342	-11.2388	2.04533
RPSA	NM_001012321.1,NM_002295.1	ENSMUST00000035105	1	0.809524	0.93	0.0182687	-14.4554	-1.17123
NUP54	NM_017426.1	ENSMUST00000038514	0.952381	0.904762	0.91	0.0144826	-12.1052	1.17896
MRPS9	NM_182640.1	ENSMUST00000057208	1	0.809524	0.92	0.046543	-6.5142	6.76995
CCNJL	NM_024565.1	ENSMUST00000050574	0.97619	0.857143	0.91	0.00798553	-12.8907	0.393405
FXYD6	NM_001164831.1,NM_001164832.1,NM_001164836.1,NM_001164837.1,NM_022003.1	ENSMUST00000085939	1	0.904762	0.95	0.00340891	-11.731	1.55313
SMAP2	NM_001198978.1,NM_001198979.1,NM_001198980.1,NM_022733.1	ENSMUST00000043200	0.880952	1	0.92	0.0224196	-13.8214	-0.537273
MED14	NM_004229.1	ENSMUST00000096495	1	0.952381	0.93	0.00847697	-4.74739	8.53676
RBP1	NM_001130992.1,NM_001130993.1,NM_002899.1	ENSMUST00000052068	1	0.904762	0.91	0.0229129	-4.84423	8.43992
ACSL1	NM_001995.1	ENSMUST00000034046	0.880952	1	0.94	0.00974688	-11.5174	1.76672
TRIM36	NM_001017397.1,NM_001017398.1,NM_018700.1	ENSMUST00000037011,ENSMUST00000167364	1	0.571429	0.92	0.00813185	-16.6141	-3.32993
FEN1	NM_004111.1	ENSMUST00000116542,ENSMUST00000142241,ENSMUST00000156291	0.952381	1	0.96	0.00250237	-11.3486	1.93557
CTIF	NM_001142397.1,NM_014772.1	ENSMUST00000165559	1	0.52381	0.96	0.00105072	-16.085	-2.80086
CRIP2	NM_001312.1	ENSMUST00000084882	0.809524	0.952381	0.94	0.0113148	-6.14688	7.13727
RHOQ	NM_012249.1	ENSMUST00000024956	0.952381	0.761905	0.93	0.0138874	-3.87395	9.4102
TMEM66	NM_016127.1	ENSMUST00000033933	0.952381	1	0.97	0.0103072	-13.934	-0.649825
BICC1	NM_001080512.1	ENSMUST00000143791	1	0.714286	0.92	0.0152271	-5.33583	7.94832
TRAF7	NM_032271.1	ENSMUST00000176353,ENSMUST00000176652	0.761905	1	0.91	0.00891693	-2.6066	10.6776
HOOK3	NM_032410.1	ENSMUST00000037182	0.952381	0.952381	0.95	0.00136663	-13.3129	-0.0287105
EMG1	NM_006331.1	ENSMUST00000004379	1	0.714286	0.92	0.0220472	-13.675	-0.390839
FLNA	NM_001110556.1,NM_001456.1	ENSMUST00000101454	1	0.857143	0.93	0.00524696	-15.2746	-1.99048
TOMM40	NM_001128916.1,NM_001128917.1,NM_006114.1	ENSMUST00000032555,ENSMUST00000093552	0.904762	0.952381	0.93	0.0090908	-12.6506	0.633543
CAMK2B	NM_001220.1,NM_172078.1,NM_172079.1,NM_172080.1,NM_172081.1,NM_172082.1,NM_172083.1,NM_172084.1	ENSMUST00000090443,ENSMUST00000109812,ENSMUST00000109813	0.952381	0.952381	0.91	0.0142842	-13.9444	-0.660283
DEPDC1B	NM_001145208.1,NM_018369.1	ENSMUST00000051594	0.928571	0.666667	0.92	0.0215318	-16.7764	-3.49223
ENOX1	NM_001127615.1,NM_001242863.1,NM_017993.1	ENSMUST00000022589	0.904762	0.761905	0.92	0.0102666	-16.761	-3.47688
CELF6	NM_001172684.1,NM_001172685.1,NM_052840.1	ENSMUST00000034840	0.904762	1	0.98	0.00286503	-14.2793	-0.995175
HIP1R	NM_003959.1	ENSMUST00000000939	0.761905	1	0.95	0.00418282	-12.4662	0.817933
WDR44	NM_001184965.1,NM_001184966.1,NM_019045.1	ENSMUST00000035766	0.714286	1	0.93	0.0123261	-8.44141	4.84274
WDR46	NM_001164267.1,NM_005452.1	ENSMUST00000025170	0.857143	0.952381	0.94	0.00746782	-6.4679	6.81626
WDR47	NM_001142550.1,NM_001142551.1,NM_014969.1	ENSMUST00000051145	1	0.666667	0.98	0.00209341	-14.4633	-1.17918
JAK1	NM_002227.1	ENSMUST00000102781	1	1	0.96	0.0111635	-8.9279	4.35626
KIFC1	NM_002263.1	ENSMUST00000173492	0.952381	0.952381	0.95	0.00597701	-14.0187	-0.734561
HOXB6	NM_018952.1	ENSMUST00000000704	0.761905	0.857143	0.92	0.0411074	-11.4762	1.80798
HOXB5	NM_002147.1	ENSMUST00000049272	0.880952	0.666667	0.94	0.0141328	-13.5917	-0.307582
PRKDC	NM_001081640.1,NM_006904.1	ENSMUST00000023352	0.714286	1	0.94	0.00636779	-19.8705	-6.58635
RGMB	NM_001012761.1	ENSMUST00000170578	0.952381	0.952381	0.92	0.00866008	-12.425	0.859202
AMPH	NM_001635.1,NM_139316.1	ENSMUST00000003345	0.952381	0.857143	0.93	0.012287	-12.4502	0.833968
ELL2	NM_012081.1	ENSMUST00000001583	0.97619	0.952381	0.92	0.0133087	-15.9312	-2.64701
DDB1	NM_001923.1	ENSMUST00000025649	1	0.952381	0.96	0.0101309	-13.9935	-0.709364
MCM3	NM_002388.1	ENSMUST00000053266	1	0.714286	0.97	0.00178861	-13.1661	0.118022
MCAM	NM_006500.1	ENSMUST00000034650	0.666667	1	0.91	0.0191363	-13.844	-0.559869
PRKD2	NM_001079880.1,NM_001079881.1,NM_001079882.1,NM_016457.1	ENSMUST00000086104,ENSMUST00000168093	0.928571	0.952381	0.91	0.0301987	-14.8841	-1.6
PRKD3	NM_005813.1	ENSMUST00000118768,ENSMUST00000168887	0.666667	0.952381	0.96	0.00428325	-20.8974	-7.61321
REST	NM_001193508.1,NM_005612.1	ENSMUST00000080359	0.928571	1	0.96	0.00346697	-12.2817	1.00246
CCNA2	NM_001237.1	ENSMUST00000029270	0.571429	1	0.91	0.0161772	-14.9631	-1.67895
ADNP2	NM_014913.1	ENSMUST00000066743	0.761905	0.952381	0.93	0.00667432	-5.25973	8.02442
SLC1A5	NM_001145144.1,NM_001145145.1,NM_005628.1	ENSMUST00000108496	1	0.904762	0.92	0.0103425	-9.45693	3.82723
STXBP5L	NM_014980.1	ENSMUST00000114780,ENSMUST00000114781,ENSMUST00000114782,ENSMUST00000114787	0.761905	1	0.96	0.00195343	-16.9419	-3.65773
SLC1A2	NM_001195728.1,NM_001252652.1,NM_004171.1	ENSMUST00000005220,ENSMUST00000080210,ENSMUST00000111212	0.952381	0.904762	0.97	0.00242865	-11.2662	2.01791
SLC1A3	NM_001166695.1,NM_001166696.1,NM_004172.1	ENSMUST00000005493	1	0.904762	0.98	0.0022824	-12.147	1.13711
ATP13A2	NM_001141973.1,NM_001141974.1,NM_022089.1	ENSMUST00000037055,ENSMUST00000127833	0.619048	1	0.91	0.0294838	-22.7149	-9.43074
FAM60A	NM_001135811.1,NM_001135812.1,NM_021238.1	ENSMUST00000054080	0.904762	0.952381	0.96	0.0056837	-9.8592	3.42496
GNL3	NM_014366.1,NM_206825.1,NM_206826.1	ENSMUST00000037739	1	0.857143	0.94	0.00847786	-8.42559	4.85857
GNL2	NM_013285.1	ENSMUST00000030684	0.952381	0.952381	0.93	0.00580174	-11.5467	1.73742
GNL1	NM_005275.1	ENSMUST00000087200	1	0.904762	0.92	0.0199239	-9.67427	3.60988
RARB	NM_000965.1,NM_016152.1	ENSMUST00000063750	0.761905	1	0.91	0.0205109	-6.98118	6.30297
GPRC5A	NM_003979.1	ENSMUST00000050104	0.785714	1	0.95	0.019982	-6.38781	6.89635
JAKMIP2	NM_014790.1	ENSMUST00000082254	0.904762	0.952381	0.92	0.0130581	-15.1129	-1.82874
SLIT2	NM_004787.1	ENSMUST00000170109	0.97619	0.571429	0.92	0.00560472	-11.9707	1.31345
SLC2A1	NM_006516.1	ENSMUST00000030398	0.619048	1	0.94	0.0188474	-19.2407	-5.95652
N4BP2L1	NM_001079691.1,NM_052818.1	ENSMUST00000016279	1	0.666667	0.93	0.0142139	-12.5175	0.76668
MADD	NM_001135943.1,NM_001135944.1,NM_003682.1,NM_130470.1,NM_130471.1,NM_130472.1,NM_130473.1,NM_130474.1,NM_130475.1,NM_130476.1	ENSMUST00000099723,ENSMUST00000099725,ENSMUST00000111370	0.880952	0.952381	0.93	0.00822889	-13.6541	-0.369939
EXO1	NM_003686.1,NM_006027.1,NM_130398.1	ENSMUST00000039725	1	0.904762	0.93	0.00528382	-11.0875	2.19665
LRRTM3	NM_178011.1	ENSMUST00000105439	1	0.809524	0.94	0.00602324	-13.8863	-0.602099
LRRTM2	NM_015564.1	ENSMUST00000091636	1	0.952381	0.96	0.00337666	-13.4922	-0.208015
ZFPM2	NM_012082.1	ENSMUST00000053467	0.904762	0.857143	0.93	0.00936243	-10.0047	3.27943
NCAPG	NM_022346.1	ENSMUST00000117396	0.928571	0.761905	0.92	0.0210296	-14.1291	-0.844915
RAB2A	NM_001242644.1,NM_002865.1	ENSMUST00000060232	0.857143	1	0.94	0.0114308	-15.4872	-2.20304
FLT4	NM_002020.1,NM_182925.1	ENSMUST00000020617	0.52381	1	0.91	0.025835	-20.9875	-7.70331
CACNB4	NM_000726.1,NM_001005746.1,NM_001005747.1,NM_001145798.1	ENSMUST00000078324,ENSMUST00000102760	0.928571	1	0.91	0.00779361	-14.1442	-0.860011
SUGP2	NM_001017392.1,NM_014884.1	ENSMUST00000093458,ENSMUST00000164403	1	0.857143	0.91	0.0203288	-15.2497	-1.96554
SOX21	NM_007084.1	ENSMUST00000170662	0.952381	1	0.91	0.0375751	-13.5297	-0.245568
DPP10	NM_001004360.1,NM_001178034.1,NM_001178036.1,NM_001178037.1,NM_020868.1	ENSMUST00000112606	0.880952	1	0.95	0.00326507	-12.8976	0.386544
CYFIP1	NM_001033028.1,NM_014608.1	ENSMUST00000032629,ENSMUST00000085255,ENSMUST00000163845	0.857143	0.857143	0.92	0.02516	-16.8102	-3.52604
TPR	NM_003292.1	ENSMUST00000124973	0.904762	1	0.96	0.00492999	-14.1008	-0.81668
LCN2	NM_005564.1	ENSMUST00000050785	1	0.809524	1	0.0422161	-15.3951	-2.11094
SEMA6D	NM_001198999.1,NM_020858.1,NM_024966.1,NM_153616.1,NM_153617.1,NM_153618.1,NM_153619.1	ENSMUST00000076335,ENSMUST00000077847,ENSMUST00000078621,ENSMUST00000103239	0.880952	0.571429	0.94	0.0064284	-17.4991	-4.21498
CNIH2	NM_182553.1	ENSMUST00000025805	0.97619	0.666667	0.91	0.0210086	-16.2343	-2.95016
ELAC2	NM_001165962.1,NM_018127.1,NM_173717.1	ENSMUST00000071891	1	0.952381	0.92	0.0206	-10.5175	2.76664
SCRT1	NM_031309.1	ENSMUST00000096365	0.952381	1	0.93	0.0197685	-15.6268	-2.34269
EPRS	NM_004446.1	ENSMUST00000046514	0.952381	0.952381	0.92	0.00552222	-12.5235	0.760692
LMAN1	NM_005570.1	ENSMUST00000048260,ENSMUST00000120461	0.857143	1	0.92	0.0269239	-13.681	-0.396811
NAT8L	NM_178557.1	ENSMUST00000056355	0.904762	0.952381	0.91	0.0181465	-15.2181	-1.93396
AMFR	NM_001144.1	ENSMUST00000053766	0.880952	1	0.93	0.010866	-9.24448	4.03968
TCF7L1	NM_031283.1	ENSMUST00000069536,ENSMUST00000114053	1	0.809524	0.96	0.00563591	-13.7577	-0.473533
ADD2	NM_001185054.1,NM_001185055.1,NM_001617.1,NM_017482.1,NM_017488.1	ENSMUST00000032069	0.833333	0.761905	0.93	0.0116271	-20.3491	-7.06494
CWC22	NM_020943.1	ENSMUST00000065889,ENSMUST00000111821	0.714286	1	0.92	0.00884079	-8.65824	4.62591
MAP3K2	NM_006609.1	ENSMUST00000096575	1	1	0.91	0.0346631	-11.5495	1.73466
TPGS2	NM_015476.1	ENSMUST00000115817,ENSMUST00000148255	0.857143	1	0.92	0.0234392	-13.0906	0.193521
NUP210	NM_024923.1	ENSMUST00000032179	0.952381	0.952381	0.98	0.00236693	-12.8401	0.444099
SETD7	NM_030648.1	ENSMUST00000037141	0.738095	1	0.96	0.00505381	-17.5414	-4.25724
PRSS23	NM_007173.1	ENSMUST00000041761	0.952381	0.952381	0.93	0.0224095	-15.8522	-2.56804
MRTO4	NM_016183.1	ENSMUST00000030513	0.952381	0.952381	0.94	0.00195009	-16.2635	-2.97933
SHQ1	NM_018130.1	ENSMUST00000170667	0.928571	0.857143	0.91	0.0394621	-13.1985	0.0856433
STX1B	NM_052874.1	ENSMUST00000106267	0.785714	1	0.96	0.00722864	-17.2223	-3.93818
NCS1	NM_001128826.1,NM_014286.1	ENSMUST00000000199	0.97619	0.571429	0.92	0.020942	-15.8514	-2.56723
MAST1	NM_014975.1	ENSMUST00000109741	1	0.52381	0.96	0.00277185	-16.0179	-2.73379
SALL2	NM_005407.1	ENSMUST00000058326,ENSMUST00000135523	1	0.761905	0.92	0.0121991	-10.0233	3.26084
RAB9B	NM_016370.1	ENSMUST00000058814	0.857143	1	0.91	0.011146	-10.2535	3.03064
STX12	NM_177424.1	ENSMUST00000030698	0.952381	0.666667	0.97	0.00533715	-15.5031	-2.21898
DPP6	NM_001039350.1,NM_001936.1,NM_130797.1	ENSMUST00000071500,ENSMUST00000101471,ENSMUST00000120555,ENSMUST00000122171	0.952381	0.952381	0.96	0.00461441	-11.9917	1.29241
STK39	NM_013233.1	ENSMUST00000102715	1	0.809524	0.91	0.0226956	-13.3341	-0.0499729
CCDC88A	NM_001135597.1,NM_001254943.1,NM_018084.1	ENSMUST00000040182	0.952381	1	0.91	0.0213463	-14.1187	-0.834543
ROBO2	NM_001128929.1,NM_002942.1	ENSMUST00000117785	0.952381	0.952381	0.96	0.00358639	-13.0727	0.211406
STMN4	NM_030795.1	ENSMUST00000074523	0.880952	1	0.97	0.00302094	-16.0848	-2.80068
STMN1	NM_001145454.1,NM_005563.1,NM_203399.1,NM_203401.1	ENSMUST00000030636	1	0.857143	0.92	0.0106167	-15.1872	-1.90303
STMN3	NM_015894.1	ENSMUST00000103045	0.690476	1	0.93	0.00640828	-10.3559	2.92829
STMN2	NM_001199214.1,NM_007029.1	ENSMUST00000029002	0.952381	0.952381	0.98	0.00265586	-12.8841	0.400033
DCLK1	NM_001195415.1,NM_001195416.1,NM_001195430.1,NM_004734.1	ENSMUST00000054237,ENSMUST00000070418,ENSMUST00000167204	0.904762	0.952381	0.97	0.00167541	-15.0389	-1.7547
DCLK2	NM_001040260.1,NM_001040261.1	ENSMUST00000029719	1	0.619048	0.98	0.00407572	-14.412	-1.12788
TOP2B	NM_001068.1	ENSMUST00000017629	0.952381	0.761905	0.91	0.0119138	-17.3392	-4.05507
MRPL45	NM_032351.1	ENSMUST00000019026	0.904762	0.857143	0.91	0.0201516	-17.8456	-4.56144
SDAD1	NM_018115.1	ENSMUST00000031364	0.952381	0.952381	0.92	0.0184809	-12.064	1.22013
SLC26A2	NM_000112.1	ENSMUST00000146409	0.761905	1	0.92	0.0118317	-15.9305	-2.64634
BCAN	NM_021948.1,NM_198427.1	ENSMUST00000090971	0.833333	0.761905	0.92	0.00213881	-16.9275	-3.64337
SDC1	NM_001006946.1,NM_002997.1	ENSMUST00000020911	0.809524	1	0.92	0.00796767	-12.1407	1.14349
SDC3	NM_014654.1	ENSMUST00000070478	0.97619	0.571429	0.96	0.00503646	-13.6785	-0.394345
SGCD	NM_000337.1,NM_001128209.1,NM_172244.1	ENSMUST00000077221	0.761905	0.857143	0.91	0.0342525	-19.4573	-6.17319
DUSP8	NM_004420.1	ENSMUST00000039926	1	0.571429	0.99	0.00426434	-15.7866	-2.50244
DUSP2	NM_004418.1	ENSMUST00000028846	0.571429	1	0.97	0.022533	-19.8824	-6.59823
HEY2	NM_012259.1	ENSMUST00000019924	0.785714	1	0.93	0.00642161	-16.9038	-3.61965
CNTN1	NM_001256063.1,NM_001256064.1,NM_001843.1,NM_175038.1	ENSMUST00000000109,ENSMUST00000068378,ENSMUST00000169825	0.904762	1	0.93	0.0209989	-12.2315	1.05268
RPL37	NM_000997.1	ENSMUST00000045356	0.928571	1	0.91	0.0168712	-12.5951	0.689075
TBC1D12	NM_015188.1	ENSMUST00000037302	1	0.619048	0.94	0.00734442	-14.1015	-0.817375
NUAK2	NM_030952.1	ENSMUST00000072177,ENSMUST00000082125	0.904762	1	0.95	0.00634757	-13.4134	-0.129219
GPR56	NM_001145770.1,NM_001145771.1,NM_001145772.1,NM_001145773.1,NM_001145774.1,NM_005682.1,NM_201524.1,NM_201525.1	ENSMUST00000093271,ENSMUST00000179619	0.809524	1	0.93	0.00633752	-8.43035	4.8538
FAM83G	NM_001039999.1	ENSMUST00000093019	0.714286	1	0.93	0.0214534	-20.0407	-6.75653
FAM83D	NM_030919.1	ENSMUST00000029183	0.928571	0.571429	0.92	0.0177471	-15.5542	-2.27001
TMEM106B	NM_001134232.1,NM_018374.1	ENSMUST00000031556	0.952381	0.952381	0.92	0.0060779	-10.9798	2.30431
BMF	NM_001003940.1,NM_001003942.1,NM_001003943.1,NM_033503.1	ENSMUST00000090219	0.857143	1	0.95	0.0167455	-11.8588	1.42536
NPM1	NM_001037738.1,NM_002520.1,NM_199185.1	ENSMUST00000075641,ENSMUST00000109354	1	0.52381	0.99	0.00102538	-14.8157	-1.53153
HSPA14	NM_016299.1	ENSMUST00000027961	1	0.857143	0.93	0.0240686	-11.7606	1.52356
TXNDC15	NM_024715.1	ENSMUST00000021959	1	0.761905	0.91	0.0313036	-14.3398	-1.05567
MXI1	NM_001008541.1,NM_005962.1,NM_130439.1	ENSMUST00000003870,ENSMUST00000025998,ENSMUST00000111737	1	0.952381	0.95	0.00306237	-12.2499	1.03428
SCG3	NM_001165257.1,NM_013243.1	ENSMUST00000034699	0.761905	1	0.97	0.00546982	-13.454	-0.169828
DDX54	NM_001111322.1,NM_024072.1	ENSMUST00000031598	0.97619	0.761905	0.91	0.0257805	-12.2221	1.06206
SEMA4A	NM_001193300.1,NM_001193301.1,NM_001193302.1,NM_022367.1	ENSMUST00000029700,ENSMUST00000165898,ENSMUST00000166237,ENSMUST00000169222	0.904762	1	0.93	0.00969808	-15.3898	-2.10568
SEMA4C	NM_017789.1	ENSMUST00000114991	0.571429	1	0.94	0.0125083	-13.6088	-0.324616
HSPA9	NM_004134.1	ENSMUST00000025217	0.904762	0.952381	0.93	0.00797988	-11.3208	1.96332
CRTAC1	NM_001206528.1,NM_018058.1	ENSMUST00000048630	0.928571	0.952381	0.92	0.00958491	-17.8834	-4.59925
HSPA8	NM_006597.1,NM_153201.1	ENSMUST00000117557	1	0.952381	0.96	0.00425123	-9.70595	3.5782
DUSP18	NM_152511.1	ENSMUST00000055931	0.857143	1	0.93	0.00868048	-8.35072	4.93343
SCGN	NM_006998.1	ENSMUST00000021770	1	0.619048	0.96	0.0113504	-10.599	2.68515
PAICS	NM_001079524.1,NM_001079525.1,NM_006452.1	ENSMUST00000031160	0.809524	1	0.92	0.0158103	-9.89831	3.38584
KCNQ3	NM_001204824.1,NM_004519.1	ENSMUST00000070256	1	0.714286	0.91	0.00600606	-12.6614	0.622714
LHX6	NM_001242333.1,NM_001242334.1,NM_001242335.1,NM_014368.1,NM_199160.1	ENSMUST00000112961,ENSMUST00000112963,ENSMUST00000112966,ENSMUST00000112967	0.952381	0.761905	0.92	0.0125874	-14.9288	-1.64468
SNX14	NM_020468.1,NM_153816.1	ENSMUST00000165315	1	0.904762	0.92	0.0358327	-8.58203	4.70213
AKAP11	NM_016248.1	ENSMUST00000022593	0.952381	0.857143	0.94	0.00784383	-11.0027	2.28149
COL2A1	NM_001844.1,NM_033150.1	ENSMUST00000023123,ENSMUST00000088355	0.761905	1	0.93	0.00302457	-10.558	2.72615
BSDC1	NM_001143888.1,NM_001143889.1,NM_001143890.1,NM_018045.1	ENSMUST00000048162	1	0.714286	0.96	0.00415656	-14.2339	-0.949747
LAPTM4B	NM_018407.1	ENSMUST00000022867	0.714286	1	0.92	0.010734	-7.57618	5.70797
WDR82	NM_025222.1	ENSMUST00000020490	0.785714	1	0.92	0.02336	-15.9606	-2.6765
ESYT1	NM_001184796.1,NM_015292.1	ENSMUST00000026427	1	0.857143	0.91	0.0111675	-14.8636	-1.57941
TEAD4	NM_003213.1,NM_201441.1,NM_201443.1	ENSMUST00000006311,ENSMUST00000112157	0.952381	1	0.93	0.0144631	-12.4664	0.817751
AJUBA	NM_032876.1,NM_198086.1	ENSMUST00000054487	0.880952	0.952381	0.96	0.00363182	-16.1429	-2.85873
MGAT4A	NM_001160154.1,NM_012214.1	ENSMUST00000042161	1	1	0.96	0.00505321	-10.8525	2.43163
ANKRD11	NM_001256182.1,NM_001256183.1,NM_013275.1	ENSMUST00000098334	0.809524	1	0.92	0.0108966	-8.49357	4.79058
SNAP91	NM_001242792.1,NM_001242793.1,NM_001242794.1,NM_001256717.1,NM_001256718.1,NM_014841.1	ENSMUST00000036347,ENSMUST00000074468,ENSMUST00000074501,ENSMUST00000098495	1	0.857143	0.98	0.00140767	-14.0871	-0.80291
CDH4	NM_001252338.1,NM_001252339.1,NM_001794.1	ENSMUST00000000314	0.857143	0.904762	0.92	0.0139784	-7.55665	5.72751
CDH6	NM_004932.1	ENSMUST00000036439	0.666667	1	0.92	0.0168896	-21.8693	-8.58515
CENPJ	NM_018451.1	ENSMUST00000065302	0.857143	0.904762	0.91	0.0145308	-11.564	1.72018
CENPF	NM_016343.1	ENSMUST00000171929	1	0.857143	0.93	0.0186194	-13.0729	0.21124
PALM	NM_001040134.1,NM_002579.1	ENSMUST00000046945,ENSMUST00000105379	0.952381	0.952381	0.95	0.00485967	-10.0399	3.24427
TERF2IP	NM_018975.1	ENSMUST00000052138	1	0.809524	0.92	0.017236	-11.6002	1.68391
TRPC3	NM_001130698.1,NM_003305.1	ENSMUST00000029271	0.904762	0.904762	0.92	0.0115885	-8.92342	4.36073
DHX34	NM_014681.1	ENSMUST00000163968	0.97619	0.666667	0.94	0.00835517	-14.4362	-1.15206
ZSCAN10	NM_032805.1	ENSMUST00000095595	1	0.952381	0.92	0.0182119	-10.2713	3.01283
CADM4	NM_145296.1	ENSMUST00000068023	0.904762	1	0.95	0.0102054	-13.247	0.0371475
CADM3	NM_001127173.1,NM_021189.1	ENSMUST00000111220	0.904762	0.857143	0.94	0.00816081	-10.1129	3.17123
UHRF1	NM_001048201.1,NM_013282.1	ENSMUST00000001258,ENSMUST00000113035	0.928571	0.952381	0.96	0.0127201	-15.4781	-2.19391
MYO9A	NM_006901.1	ENSMUST00000136740	0.952381	0.857143	0.92	0.0176251	-13.6854	-0.40126
DSCC1	NM_024094.1	ENSMUST00000023059	1	0.809524	0.92	0.00764161	-11.1758	2.10836
RB1	NM_000321.1	ENSMUST00000022701	0.880952	1	0.95	0.00542153	-14.0584	-0.774226
NR4A2	NM_006186.1	ENSMUST00000028166,ENSMUST00000112629	0.97619	0.666667	0.91	0.0305248	-17.1486	-3.86441
WDR43	NM_015131.1	ENSMUST00000047086	1	0.809524	0.93	0.0131752	-14.4466	-1.16245
CASC4	NM_138423.1,NM_177974.1	ENSMUST00000078752,ENSMUST00000089912,ENSMUST00000089915,ENSMUST00000110586	0.97619	1	0.91	0.0231454	-8.92474	4.35942
COL24A1	NM_152890.1	ENSMUST00000029848	0.952381	0.952381	0.91	0.0154556	-15.1334	-1.84921
SLC6A1	NM_003042.1	ENSMUST00000032454	0.952381	0.952381	0.97	0.00357452	-13.9366	-0.652448
SLC6A6	NM_001134367.1,NM_001134368.1,NM_003043.1	ENSMUST00000032185	0.952381	0.904762	0.97	0.00162434	-9.26111	4.02304
MAPRE3	NM_012326.1	ENSMUST00000114724	0.904762	0.952381	0.96	0.0060877	-11.9713	1.31289
MAPRE2	NM_001143826.1,NM_001143827.1,NM_001256420.1,NM_014268.1	ENSMUST00000025127,ENSMUST00000115830,ENSMUST00000170802	0.904762	1	0.95	0.00920334	-11.2313	2.05289
ANKRD44	NM_001195144.1,NM_153697.1	ENSMUST00000179030	0.97619	0.952381	0.92	0.0305451	-12.431	0.853154
ANKRD46	NM_198401.1	ENSMUST00000057486	0.97619	0.857143	0.96	0.00560608	-13.9246	-0.640479
NAA15	NM_057175.1	ENSMUST00000029303	1	0.809524	0.93	0.0124589	-9.64869	3.63546
RAP1GDS1	NM_001100426.1,NM_001100427.1,NM_001100428.1,NM_001100429.1,NM_001100430.1,NM_021159.1	ENSMUST00000029796,ENSMUST00000098574	0.809524	0.857143	0.93	0.0139828	-6.18503	7.09913
SEPT5	NM_001009939.1,NM_002688.1	ENSMUST00000096987	0.952381	1	0.97	0.000935724	-14.0813	-0.797192
CDK5R1	NM_003885.1	ENSMUST00000053413	1	0.52381	0.98	0.00183245	-15.9176	-2.63345
EPHB4	NM_004444.1	ENSMUST00000061244,ENSMUST00000111055	0.904762	0.666667	0.98	0.00318324	-17.0432	-3.75903
PARP6	NM_020214.1	ENSMUST00000026267	0.857143	1	0.98	0.0029521	-13.6214	-0.337196
UBXN2A	NM_181713.1	ENSMUST00000020962	0.761905	1	0.92	0.0128955	-4.70782	8.57633
MELK	NM_001256685.1,NM_001256687.1,NM_001256688.1,NM_001256689.1,NM_001256690.1,NM_001256691.1,NM_001256692.1,NM_001256693.1,NM_014791.1	ENSMUST00000045607	0.952381	0.857143	0.93	0.0015343	-14.6471	-1.36293
DSN1	NM_001145315.1,NM_001145316.1,NM_001145317.1,NM_001145318.1,NM_024918.1	ENSMUST00000103129	0.904762	0.904762	0.93	0.0144228	-10.1187	3.16548
SLC10A4	NM_152679.1	ENSMUST00000031127	0.714286	1	0.92	0.0166009	-9.26512	4.01903
POMC	NM_000939.1,NM_001035256.1	ENSMUST00000020990	0.880952	1	0.97	0.00717814	-17.2057	-3.92154
PAWR	NM_002583.1	ENSMUST00000095313	0.952381	0.904762	0.95	0.00499174	-14.7754	-1.49125
GATAD2A	NM_017660.1	ENSMUST00000065169,ENSMUST00000116463,ENSMUST00000177851	0.904762	0.952381	0.93	0.00788264	-9.76757	3.51658
ARID3A	NM_005224.1	ENSMUST00000019708	0.809524	1	0.97	0.00373573	-10.7869	2.49721
ATP2B2	NM_001001331.1,NM_001683.1	ENSMUST00000089003,ENSMUST00000101045	0.952381	1	0.91	0.0294799	-15.4132	-2.12905
KLHL1	NM_020866.1	ENSMUST00000022666	0.571429	1	0.96	0.00292067	-5.2835	8.00066
PTMA	NM_001099285.1,NM_002823.1	ENSMUST00000045897	0.714286	1	0.94	0.00202421	-2.07453	11.2096
MKRN3	NM_005664.1	ENSMUST00000094340	0.761905	1	0.93	0.0165298	-12.2605	1.0237
CLEC12A	NM_001207010.1,NM_138337.1,NM_201623.1	ENSMUST00000065289	0.785714	1	0.93	0.0388923	-13.4651	-0.180954
RBPMS2	NM_194272.1	ENSMUST00000055844	1	0.952381	0.92	0.0101393	-14.6353	-1.35115
CDV3	NM_001134422.1,NM_001134423.1,NM_017548.1	ENSMUST00000035484,ENSMUST00000072249,ENSMUST00000116517	0.904762	1	0.95	0.00705241	-15.8902	-2.60606
DCHS1	NM_003737.1	ENSMUST00000078482	1	0.761905	0.91	0.0306257	-15.149	-1.86483
NCOA1	NM_003743.1,NM_147223.1,NM_147233.1	ENSMUST00000085814	0.666667	1	0.94	0.00906694	-18.7716	-5.48749
NELL1	NM_006157.1,NM_201551.1	ENSMUST00000107603	0.738095	1	0.96	0.00222924	-11.4817	1.8025
SPOCK2	NM_001134434.1,NM_001244950.1,NM_014767.1	ENSMUST00000121820	1	0.857143	0.94	0.0238679	-16.1445	-2.86035
SPOCK3	NM_001040159.1,NM_001204352.1,NM_001204353.1,NM_001204354.1,NM_001204355.1,NM_001204356.1,NM_001204358.1,NM_001251967.1,NM_016950.1	ENSMUST00000117377,ENSMUST00000118003,ENSMUST00000119068	1	0.904762	0.96	0.00714437	-12.0897	1.19449
SLC32A1	NM_080552.1	ENSMUST00000045738	0.952381	1	0.99	0.00240004	-12.6359	0.648255
GAD2	NM_000818.1,NM_001134366.1	ENSMUST00000028123	0.952381	1	0.93	0.0106398	-13.1463	0.137863
TIAM1	NM_003253.1	ENSMUST00000002588,ENSMUST00000163370,ENSMUST00000164263	0.880952	1	0.91	0.0192147	-6.76532	6.51884
TRPS1	NM_014112.1	ENSMUST00000165201	0.761905	0.904762	0.96	0.0052305	-2.42986	10.8543
KIF21B	NM_001252100.1,NM_001252102.1,NM_001252103.1,NM_017596.1	ENSMUST00000075164	0.809524	0.571429	0.98	0.00171951	-18.602	-5.31782
BCL11A	NM_018014.1,NM_022893.1,NM_138559.1	ENSMUST00000000881,ENSMUST00000109514,ENSMUST00000109516,ENSMUST00000118955	0.952381	0.666667	0.98	0.00146947	-16.1831	-2.89899
BCL11B	NM_022898.1,NM_138576.1	ENSMUST00000066060,ENSMUST00000109891	0.904762	0.857143	0.95	0.00371063	-16.8856	-3.60147
GRHL3	NM_001195010.1,NM_021180.1,NM_198173.1,NM_198174.1	ENSMUST00000105855	0.761905	0.857143	0.97	0.0194605	-18.4596	-5.17541
ULK2	NM_001142610.1,NM_014683.1	ENSMUST00000004920	0.809524	0.952381	0.99	0.00788789	-6.6221	6.66205
TRAP1	NM_016292.1	ENSMUST00000006137	1	0.666667	0.92	0.0121785	-13.7688	-0.48469
POU2F1	NM_001198783.1,NM_001198786.1,NM_002697.1	ENSMUST00000111427,ENSMUST00000160260,ENSMUST00000160908	0.785714	1	0.97	0.00328735	-11.3703	1.9139
HN1L	NM_144570.1	ENSMUST00000024981	0.880952	1	0.93	0.0181273	-11.7562	1.528
STIP1	NM_006819.1	ENSMUST00000025918	0.904762	0.952381	0.95	0.00463419	-9.85157	3.43258
SIVA1	NM_006427.1,NM_021709.1	ENSMUST00000021728,ENSMUST00000109755	0.904762	0.904762	0.91	0.02147	-8.82962	4.45453
LRRC16B	NM_138360.1	ENSMUST00000076236	0.785714	1	0.94	0.00705865	-16.2269	-2.94276
PKDCC	NM_138370.1	ENSMUST00000170794	0.928571	1	0.92	0.0221429	-17.4166	-4.13247
R3HDML	NM_178491.1	ENSMUST00000109416	0.666667	0.952381	1	0.0442467	-19.4567	-6.17252
CSRP1	NM_001193570.1,NM_001193571.1,NM_001193572.1,NM_004078.1	ENSMUST00000027677	0.714286	1	0.91	0.021635	-14.5948	-1.31066
ATP6V1A	NM_001690.1	ENSMUST00000114666	1	1	0.91	0.0386635	-14.4837	-1.19953
DTL	NM_016448.1	ENSMUST00000027933	1	0.809524	0.97	0.00451151	-14.3766	-1.09249
PANK3	NM_024594.1	ENSMUST00000018990	0.833333	1	0.94	0.00875422	-13.1444	0.139738
NFASC	NM_001005388.1,NM_001005389.1,NM_001160331.1,NM_001160332.1,NM_001160333.1,NM_015090.1	ENSMUST00000043189,ENSMUST00000094569,ENSMUST00000163770	0.880952	0.952381	0.97	0.00941811	-15.6472	-2.36305
MYBBP1A	NM_001105538.1,NM_014520.1	ENSMUST00000045633	0.952381	0.952381	0.93	0.0132494	-9.60001	3.68415
ARNT2	NM_014862.1	ENSMUST00000085077	0.952381	1	0.95	0.00221647	-13.9183	-0.634107
RCAN2	NM_001251973.1,NM_001251974.1,NM_005822.1	ENSMUST00000044792,ENSMUST00000044895	0.952381	0.666667	0.98	0.00975102	-17.3089	-4.02473
PLCL1	NM_006226.1	ENSMUST00000042986	0.952381	0.904762	0.95	0.00978459	-12.7424	0.541705
KCTD11	NM_001002914.1	ENSMUST00000050555	0.666667	1	0.93	0.0238721	-11.0507	2.23346
ABCA5	NM_018672.1,NM_172232.1	ENSMUST00000043961	0.761905	0.952381	0.93	0.00778264	-8.01624	5.26792
EPS8	NM_004447.1	ENSMUST00000058210	0.880952	1	0.94	0.00428354	-7.14378	6.14037
PSMD4	NM_002810.1	ENSMUST00000071664,ENSMUST00000107237	0.642857	1	0.91	0.0269529	-5.12281	8.16134
ST6GALNAC5	NM_030965.1	ENSMUST00000044278	0.952381	1	0.94	0.0069739	-10.2247	3.05945
DKK3	NM_001018057.1,NM_013253.1,NM_015881.1	ENSMUST00000033036	1	0.571429	0.96	0.00333776	-10.8116	2.47257
LLGL2	NM_001015002.1,NM_001031803.1,NM_004524.1	ENSMUST00000103032,ENSMUST00000177736	0.952381	1	0.94	0.0149553	-13.5708	-0.286633
IDS	NM_000202.1,NM_001166550.1,NM_006123.1	ENSMUST00000101509	1	0.571429	0.96	0.00329553	-14.1077	-0.823498
KIRREL3	NM_001161707.1,NM_032531.1	ENSMUST00000045091,ENSMUST00000115148	0.809524	0.666667	0.93	0.0113345	-21.3175	-8.03333
SVOP	NM_018711.1	ENSMUST00000058472	1	0.857143	0.94	0.00169551	-15.6995	-2.41535
YPEL5	NM_001127399.1,NM_001127400.1,NM_001127401.1,NM_016061.1	ENSMUST00000045174	0.97619	0.952381	0.95	0.00786321	-15.6972	-2.41309
MLLT11	NM_006818.1	ENSMUST00000065482	0.97619	0.952381	0.97	0.00388907	-16.0776	-2.79346
CNKSR3	NM_173515.1	ENSMUST00000015346	1	0.857143	0.94	0.00686783	-15.5671	-2.28293
EFNB3	NM_001406.1	ENSMUST00000004036	0.952381	1	0.97	0.00516745	-15.6998	-2.41569
CDT1	NM_030928.1	ENSMUST00000006760	0.857143	1	0.93	0.0112341	-14.0955	-0.811371
REEP5	NM_005669.1	ENSMUST00000006027	0.904762	1	0.93	0.00682147	-11.1651	2.11908
REEP4	NM_025232.1	ENSMUST00000047218	0.571429	1	0.92	0.00942889	-22.6571	-9.37291
RPL10A	NM_007104.1	ENSMUST00000042334	0.904762	1	0.93	0.00695014	-10.146	3.13814
RAD51	NM_001164269.1,NM_001164270.1,NM_002875.1,NM_133487.1	ENSMUST00000028795	0.928571	1	0.92	0.0224497	-9.40409	3.88006
SOX8	NM_014587.1	ENSMUST00000025003	0.857143	1	0.94	0.00603814	-13.1814	0.102802
SOX9	NM_000346.1	ENSMUST00000000579	1	0.904762	0.95	0.00811392	-12.662	0.622186
SOX2	NM_003106.1	ENSMUST00000099151	0.809524	1	0.94	0.00578011	-9.14406	4.14009
SOX3	NM_005634.1	ENSMUST00000135107	0.928571	1	0.93	0.00863029	-13.6188	-0.334597
XRCC5	NM_021141.1	ENSMUST00000027379	1	0.952381	0.91	0.036949	-13.6324	-0.348223
CEBPZ	NM_005760.1	ENSMUST00000024885	0.952381	0.904762	0.91	0.0112619	-9.0139	4.27025
XRCC6	NM_001469.1	ENSMUST00000069530	1	0.904762	0.94	0.00819306	-12.1139	1.17029
INTS5	NM_030628.1	ENSMUST00000096249	0.97619	0.857143	0.91	0.016506	-13.0806	0.203558
TPP2	NM_003291.1	ENSMUST00000087933	1	0.952381	0.93	0.0137755	-13.8245	-0.540368
SLC1A4	NM_001193493.1,NM_003038.1	ENSMUST00000109594	0.785714	1	0.92	0.0134116	-8.94013	4.34402
CTNNA2	NM_001164883.1,NM_004389.1	ENSMUST00000159626,ENSMUST00000160894,ENSMUST00000161846	0.904762	1	0.92	0.00568501	-12.4403	0.843814
CHRNA4	NM_000744.1,NM_001256573.1	ENSMUST00000067120	0.857143	1	0.91	0.0104756	-11.7966	1.48751
TGIF2	NM_001199513.1,NM_001199514.1,NM_001199515.1,NM_021809.1	ENSMUST00000081335	0.97619	1	0.96	0.00653592	-11.4456	1.83854
TGIF1	NM_003244.1,NM_170695.1,NM_173207.1,NM_173208.1,NM_173209.1,NM_173210.1,NM_173211.1,NM_174886.1	ENSMUST00000059775,ENSMUST00000118283,ENSMUST00000166395,ENSMUST00000172229	1	0.619048	0.95	0.00371668	-14.3541	-1.06994
PRPF40A	NM_017892.1	ENSMUST00000076313	0.952381	0.952381	0.92	0.00955066	-10.564	2.72019
MEIS2	NM_001220482.1,NM_002399.1,NM_170674.1,NM_170675.1,NM_170676.1,NM_170677.1,NM_172315.1,NM_172316.1	ENSMUST00000028639,ENSMUST00000074285,ENSMUST00000102538,ENSMUST00000110906,ENSMUST00000110907,ENSMUST00000110908	1	0.52381	0.95	0.0119996	-15.2399	-1.95575
CERS6	NM_001256126.1,NM_203463.1	ENSMUST00000028426	1	0.571429	0.92	0.0115272	-14.5866	-1.3025
LINGO1	NM_032808.1	ENSMUST00000053568	0.809524	0.571429	0.94	0.00473277	-19.5143	-6.23017
MPP5	NM_001256550.1,NM_022474.1	ENSMUST00000082024	0.857143	1	0.93	0.0226366	-16.0437	-2.75956
INHBB	NM_002193.1	ENSMUST00000038765	0.952381	0.904762	0.93	0.00905171	-12.8423	0.441825
ZFP106	NM_022473.1	ENSMUST00000055241	0.857143	1	0.93	0.00958764	-10.2414	3.04279
ATIC	NM_004044.1	ENSMUST00000027384	1	0.952381	0.94	0.00398401	-15.468	-2.18388
MYO5A	NM_000259.1,NM_001142495.1	ENSMUST00000123128	1	0.619048	0.97	0.00345685	-13.837	-0.552822
PPRC1	NM_015062.1	ENSMUST00000111899	1	0.952381	0.92	0.0160572	-13.741	-0.456798
FAM13C	NM_001001971.1,NM_001143773.1,NM_001166698.1,NM_198215.1	ENSMUST00000062883,ENSMUST00000105436	0.904762	1	0.95	0.00607954	-13.5282	-0.244083
SURF4	NM_033161.1	ENSMUST00000015011	1	0.52381	0.94	0.00994639	-15.5831	-2.29891
APH1B	NM_001145646.1,NM_031301.1	ENSMUST00000034934	0.904762	0.952381	0.93	0.00968041	-10.1095	3.17461
STAT3	NM_003150.1,NM_139276.1,NM_213662.1	ENSMUST00000127638	0.952381	1	0.91	0.0252176	-13.5026	-0.218434
RARS	NM_002887.1	ENSMUST00000018992	1	0.904762	0.91	0.0132346	-15.8869	-2.60276
GABRB2	NM_000813.1,NM_021911.1	ENSMUST00000007797	0.97619	0.761905	0.98	0.00129424	-15.5619	-2.27772
PLXNA3	NM_017514.1	ENSMUST00000004326	1	0.619048	0.95	0.00458082	-16.1458	-2.8616
PLXNA4	NM_001105543.1,NM_020911.1,NM_181775.1	ENSMUST00000115096	0.809524	1	0.96	0.00300746	-17.5305	-4.24633
MRPS27	NM_015084.1	ENSMUST00000052249	1	0.809524	0.94	0.00382772	-14.8576	-1.5734
PDE4B	NM_001037339.1,NM_001037340.1,NM_001037341.1,NM_002600.1	ENSMUST00000030251,ENSMUST00000097949,ENSMUST00000097950,ENSMUST00000106907,ENSMUST00000106908	0.904762	0.952381	0.96	0.00290741	-9.12767	4.15648
SUCLG2	NM_001177599.1,NM_003848.1	ENSMUST00000079847	0.928571	1	0.91	0.0144258	-14.8736	-1.58944
ABCC1	NM_004996.1,NM_019862.1,NM_019898.1,NM_019899.1,NM_019900.1	ENSMUST00000100167	1	0.904762	0.93	0.0170594	-12.7689	0.515268
APLP1	NM_001024807.1,NM_005166.1	ENSMUST00000006828	1	0.761905	0.98	0.00160972	-11.8938	1.3904
OTX2	NM_021728.1,NM_172337.1	ENSMUST00000122009	0.833333	0.857143	0.95	0.0032754	-20.3229	-7.03871
RYR2	NM_001035.1	ENSMUST00000021750	0.857143	1	0.93	0.00696972	-15.31	-2.02589
GOLGA7	NM_001002296.1,NM_001174124.1,NM_016099.1	ENSMUST00000051094,ENSMUST00000121783	0.619048	0.952381	0.93	0.00814051	-7.16117	6.12299
KIF26B	NM_018012.1	ENSMUST00000161017	0.809524	0.857143	0.95	0.0112941	-17.8786	-4.59443
CD2AP	NM_012120.1	ENSMUST00000024709	0.952381	1	0.94	0.00816505	-9.11165	4.1725
ZZEF1	NM_015113.1	ENSMUST00000069395	1	0.809524	0.92	0.00974118	-16.2865	-3.00238
DNM3	NM_001136127.1,NM_015569.1	ENSMUST00000070330	0.809524	1	0.97	0.00101806	-11.8538	1.43036
PREX1	NM_020820.1	ENSMUST00000036719	0.880952	0.666667	0.92	0.0107765	-17.6149	-4.33072
DND1	NM_194249.1	ENSMUST00000061522	0.857143	1	0.97	0.0234639	-9.0309	4.25325
PRMT1	NM_001207042.1,NM_001536.1,NM_198318.1	ENSMUST00000085387,ENSMUST00000107843	1	0.952381	0.92	0.0279763	-8.5289	4.75526
UTP6	NM_018428.1	ENSMUST00000043152	0.761905	0.857143	0.91	0.023365	-5.64015	7.644
RIMBP2	NM_015347.1	ENSMUST00000111346	0.952381	0.952381	0.94	0.00900813	-9.88081	3.40335
NFIA	NM_001134673.1,NM_001145511.1,NM_001145512.1,NM_005595.1	ENSMUST00000075448,ENSMUST00000092532	0.97619	1	0.97	0.00475929	-14.3509	-1.06679
