# Supplementary material for: TimeMeter assesses temporal gene expression similarity and identifies differentially progressing genes
Source: Nucleic Acids Res. 2020 Mar 3;48(9):e51. doi: 10.1093/nar/gkaa142 (PMC7229845; doi:10.1093/nar/gkaa142)
Supplement: gkaa142_Supplemental_Files [file gkaa142_supplemental_files.zip › Supplementary_Table_S5.xlsx]

## Sheet: Sheet1
Gene	Ensembl.Gene.ID	percentageAlignmentQuery	percentageAlignmentReference	Rho	Likelihood of alignment arising by chance (p-value)
Chsy1	ENSMUSG00000032640	1	0.727273	0.95	0.0326977
St8sia4	ENSMUSG00000040710	0.9	0.727273	0.97	0.0208848
Shd	ENSMUSG00000039154	0.7	1	0.95	0.0431978
Cdca3	ENSMUSG00000023505	1	0.636364	0.99	0.0462361
Ccne1	ENSMUSG00000002068	1	0.727273	0.95	0.0464187
Lhx2	ENSMUSG00000000247	1	0.636364	0.94	0.0421945
Naglu	ENSMUSG00000001751	1	0.727273	0.95	0.0454682
Fdxr	ENSMUSG00000018861	0.7	0.909091	0.96	0.036012
Emilin1	ENSMUSG00000029163	1	0.636364	0.97	0.0307479
1700007K13Rik	ENSMUSG00000026831	0.9	0.545454	0.96	0.028702
Kremen2	ENSMUSG00000040680	0.9	0.545454	0.98	0.0410549
Sys1	ENSMUSG00000045503	0.7	0.909091	0.96	0.0490936
Pdzrn3	ENSMUSG00000035357	1	0.545454	0.96	0.0395976
Scx	ENSMUSG00000034161	1	0.727273	0.98	0.0467829
Rerg	ENSMUSG00000030222	1	0.636364	0.96	0.0493279
Rpl22l1	ENSMUSG00000039221	0.9	0.909091	0.94	0.0488789
Gins2	ENSMUSG00000031821	0.7	1	0.96	0.0423249
Plek	ENSMUSG00000020120	1	0.818182	0.99	0.0475219
BC016579	ENSMUSG00000033187	0.7	1	0.95	0.0299093
Hbegf	ENSMUSG00000024486	0.9	1	0.95	0.0322228
Lgmn	ENSMUSG00000021190	0.8	0.818182	0.96	0.0410057
Hbb-bs	ENSMUSG00000052305	0.9	0.909091	0.96	0.0256224
C1qtnf5	ENSMUSG00000079592	1	0.636364	0.96	0.0485596
Htra3	ENSMUSG00000029096	1	0.636364	0.93	0.0481064
Arhgef40	ENSMUSG00000004562	1	0.545454	0.94	0.0452233
Nle1	ENSMUSG00000020692	1	0.636364	0.95	0.0296739
Cstb	ENSMUSG00000005054	0.9	0.727273	0.95	0.0410355
Fbn2	ENSMUSG00000024598	0.9	0.727273	0.94	0.039057
Pdgfd	ENSMUSG00000032006	0.8	0.818182	0.99	0.0244274
Pif1	ENSMUSG00000041064	0.8	1	0.93	0.0483794
Mcoln3	ENSMUSG00000036853	1	1	0.95	0.0398804
Srpx2	ENSMUSG00000031253	1	0.545454	0.98	0.0482407
Tac1	ENSMUSG00000061762	1	0.909091	0.95	0.043329
Iqgap3	ENSMUSG00000028068	1	0.636364	0.98	0.0289848
Nid2	ENSMUSG00000021806	1	0.636364	0.94	0.0402419
Steap1	ENSMUSG00000015652	1	0.545454	0.96	0.0413348
Nuf2	ENSMUSG00000026683	1	1	0.95	0.046586
Bicc1	ENSMUSG00000014329	1	0.545454	0.98	0.0452796
